# Supplementary material for: Survey of chimeric IStron elements in bacterial genomes: multiple molecular symbioses between group I intron ribozymes and DNA transposons
Source: Nucleic Acids Res. 2014 Oct 16;42(20):12333–51. doi: 10.1093/nar/gku939 (PMC4227781; doi:10.1093/nar/gku939)
Supplement: SUPPLEMENTARY DATA [file supp_gku939_nar-01054-survey-d-2014-File010.zip]

Archive with 2 entries (2 files):
- IStron_paper_supptable1.xls
- IStron_paper_supptable2_v2.doc
