# Supplementary material for: Survey of chimeric IStron elements in bacterial genomes: multiple molecular symbioses between group I intron ribozymes and DNA transposons
Source: Nucleic Acids Res. 2014 Oct 16;42(20):12333–51. doi: 10.1093/nar/gku939 (PMC4227781; doi:10.1093/nar/gku939)
Supplement: SUPPLEMENTARY DATA [file supp_gku939_nar-01054-survey-d-2014-File010.zip › IStron_paper_supptable1.xls]

## Sheet: Supp. Table S1
Species and strain	GenBank accession number	IStron name	IStron start	IStron end	IStron length	flanking ORF start	flanking ORF end	flanking ORF functional annotation
Bacillus anthracis str. A0174 BAO.Contig130, whole genome shotgun sequence	gi|177653485|ref|NZ_ABLT01000017	BcISt1	77359	79278	1920	75529	76770	CDS product=DNA repair exonuclease family protein, transl_table=11, protein_id=ref|ZP_02935718.1||gnl|WGS:NZ_ABLT|BAO_1031	UNINTERRUPTED
Bacillus anthracis str. A0174 BAO.Contig130, whole genome shotgun sequence	gi|177653485|ref|NZ_ABLT01000017	BcISt1	77359	79278	1920	76767	77366	CDS product=hypothetical protein, transl_table=11	INTERRUPTED INFRAME (SAME STRAND AS ISTRON)
Bacillus anthracis str. A0174 BAO.Contig130, whole genome shotgun sequence	gi|177653485|ref|NZ_ABLT01000017	BcISt1	77359	79278	1920	78005	79135	CDS product=transposase, IS605 family, transl_table=11, protein_id=ref|ZP_02935668.1||gnl|WGS:NZ_ABLT|BAO_1033	ISTRON ORF
Bacillus anthracis str. A0174 BAO.Contig130, whole genome shotgun sequence	gi|177653485|ref|NZ_ABLT01000017	BcISt1	77359	79278	1920	79303	81606	CDS product=hypothetical protein, transl_table=11	UNINTERRUPTED
Bacillus anthracis str. A0193 BAQ.Contig131, whole genome shotgun sequence	gi|167638869|ref|NZ_ABKF01000007	BcISt1	158502	160421	1920	156672	157913	CDS product=DNA repair exonuclease family protein, transl_table=11, protein_id=ref|ZP_02397171.1||gnl|WGS:NZ_ABKF|BAQ_1070	UNINTERRUPTED
Bacillus anthracis str. A0193 BAQ.Contig131, whole genome shotgun sequence	gi|167638869|ref|NZ_ABKF01000007	BcISt1	158502	160421	1920	157910	158509	CDS product=hypothetical protein, transl_table=11	INTERRUPTED INFRAME (SAME STRAND AS ISTRON)
Bacillus anthracis str. A0193 BAQ.Contig131, whole genome shotgun sequence	gi|167638869|ref|NZ_ABKF01000007	BcISt1	158502	160421	1920	159148	160278	CDS product=transposase, IS605 family, transl_table=11, protein_id=ref|ZP_02397178.1||gnl|WGS:NZ_ABKF|BAQ_1072	ISTRON ORF
Bacillus anthracis str. A0193 BAQ.Contig131, whole genome shotgun sequence	gi|167638869|ref|NZ_ABKF01000007	BcISt1	158502	160421	1920	160446	162749	CDS product=hypothetical protein, transl_table=11	UNINTERRUPTED
Bacillus anthracis str. A0248, complete genome	gi|229264291|gb|CP001598	BcISt1	999369	1001288	1920	997482	998780	CDS product=DNA repair exonuclease family protein, transl_table=11, protein_id=gb|ACQ48499.1||gnl|tigr|BAA_1102	UNINTERRUPTED
Bacillus anthracis str. A0248, complete genome	gi|229264291|gb|CP001598	BcISt1	999369	1001288	1920	998777	999376	CDS product=conserved domain protein, transl_table=11	INTERRUPTED INFRAME (SAME STRAND AS ISTRON)
Bacillus anthracis str. A0248, complete genome	gi|229264291|gb|CP001598	BcISt1	999369	1001288	1920	999436	999756	ncRNA ncRNA_class=autocatalytically_spliced_intron	ISTRON ORF
Bacillus anthracis str. A0248, complete genome	gi|229264291|gb|CP001598	BcISt1	999369	1001288	1920	1000015	1001145	CDS product=transposase, IS605 family, transl_table=11, protein_id=gb|ACQ50375.1||gnl|tigr|BAA_1105	ISTRON ORF
Bacillus anthracis str. A0248, complete genome	gi|229264291|gb|CP001598	BcISt1	999369	1001288	1920	1001313	1003616	CDS product=conserved hypothetical protein, transl_table=11	UNINTERRUPTED
Bacillus anthracis str. A0389 BAK.Contig132, whole genome shotgun sequence	gi|170707912|ref|NZ_ABLB01000018	BcISt1	77222	79141	1920	75392	76633	CDS product=DNA repair exonuclease family protein, transl_table=11, protein_id=ref|ZP_02898402.1||gnl|WGS:NZ_ABLB|BAK_1101	UNINTERRUPTED
Bacillus anthracis str. A0389 BAK.Contig132, whole genome shotgun sequence	gi|170707912|ref|NZ_ABLB01000018	BcISt1	77222	79141	1920	76630	77229	CDS product=hypothetical protein, transl_table=11	INTERRUPTED INFRAME (SAME STRAND AS ISTRON)
Bacillus anthracis str. A0389 BAK.Contig132, whole genome shotgun sequence	gi|170707912|ref|NZ_ABLB01000018	BcISt1	77222	79141	1920	77868	78998	CDS product=transposase, IS605 family, transl_table=11, protein_id=ref|ZP_02898416.1||gnl|WGS:NZ_ABLB|BAK_1103	ISTRON ORF
Bacillus anthracis str. A0389 BAK.Contig132, whole genome shotgun sequence	gi|170707912|ref|NZ_ABLB01000018	BcISt1	77222	79141	1920	79166	81469	CDS product=hypothetical protein, transl_table=11	UNINTERRUPTED
Bacillus anthracis str. A0442 BAH.Contig154, whole genome shotgun sequence	gi|167635447|ref|NZ_ABKG01000015	BcISt1	14976	13057	1920	13032	10729	CDS product=hypothetical protein, transl_table=11	UNINTERRUPTED
Bacillus anthracis str. A0442 BAH.Contig154, whole genome shotgun sequence	gi|167635447|ref|NZ_ABKG01000015	BcISt1	14976	13057	1920	14330	13200	CDS product=transposase, IS605 family, transl_table=11, protein_id=ref|ZP_02393805.1||gnl|WGS:NZ_ABKG|BAH_1076	ISTRON ORF
Bacillus anthracis str. A0442 BAH.Contig154, whole genome shotgun sequence	gi|167635447|ref|NZ_ABKG01000015	BcISt1	14976	13057	1920	15568	14969	CDS product=hypothetical protein, transl_table=11	INTERRUPTED INFRAME (SAME STRAND AS ISTRON)
Bacillus anthracis str. A0442 BAH.Contig154, whole genome shotgun sequence	gi|167635447|ref|NZ_ABKG01000015	BcISt1	14976	13057	1920	16806	15565	CDS product=DNA repair exonuclease family protein, transl_table=11, protein_id=ref|ZP_02393768.1||gnl|WGS:NZ_ABKG|BAH_1074	UNINTERRUPTED
Bacillus anthracis str. A0465 BAM.Contig100, whole genome shotgun sequence	gi|170687527|ref|NZ_ABLH01000010	BcISt1	14973	13054	1920	13029	10726	CDS product=hypothetical protein, transl_table=11	UNINTERRUPTED
Bacillus anthracis str. A0465 BAM.Contig100, whole genome shotgun sequence	gi|170687527|ref|NZ_ABLH01000010	BcISt1	14973	13054	1920	14327	13197	CDS product=transposase, IS605 family, transl_table=11, protein_id=ref|ZP_02878833.1||gnl|WGS:NZ_ABLH|BAM_1051	ISTRON ORF
Bacillus anthracis str. A0465 BAM.Contig100, whole genome shotgun sequence	gi|170687527|ref|NZ_ABLH01000010	BcISt1	14973	13054	1920	15565	14966	CDS product=hypothetical protein, transl_table=11	INTERRUPTED INFRAME (SAME STRAND AS ISTRON)
Bacillus anthracis str. A0465 BAM.Contig100, whole genome shotgun sequence	gi|170687527|ref|NZ_ABLH01000010	BcISt1	14973	13054	1920	16803	15562	CDS product=DNA repair exonuclease family protein, transl_table=11, protein_id=ref|ZP_02878800.1||gnl|WGS:NZ_ABLH|BAM_1049	UNINTERRUPTED
Bacillus anthracis str. A0488 BAC.Contig129, whole genome shotgun sequence	gi|165871626|ref|NZ_ABJC01000016	BcISt1	77260	79179	1920	75430	76671	CDS product=DNA repair exonuclease family protein, transl_table=11, protein_id=ref|ZP_02216279.1||gnl|WGS:NZ_ABJC|BAC_1043	UNINTERRUPTED
Bacillus anthracis str. A0488 BAC.Contig129, whole genome shotgun sequence	gi|165871626|ref|NZ_ABJC01000016	BcISt1	77260	79179	1920	76668	77267	CDS product=hypothetical protein, transl_table=11	INTERRUPTED INFRAME (SAME STRAND AS ISTRON)
Bacillus anthracis str. A0488 BAC.Contig129, whole genome shotgun sequence	gi|165871626|ref|NZ_ABJC01000016	BcISt1	77260	79179	1920	77906	79036	CDS product=transposase, IS605 family, transl_table=11, protein_id=ref|ZP_02216310.1||gnl|WGS:NZ_ABJC|BAC_1045	ISTRON ORF
Bacillus anthracis str. A0488 BAC.Contig129, whole genome shotgun sequence	gi|165871626|ref|NZ_ABJC01000016	BcISt1	77260	79179	1920	79204	81507	CDS product=hypothetical protein, transl_table=11	UNINTERRUPTED
Bacillus anthracis str. A1055 NZ_AAEO01000033, whole genome shotgun sequence	gi|311710433|ref|NZ_AAEO01000033	BcISt1	194227	192308	1920	192283	189980	CDS product=hypothetical protein, transl_table=11, protein_id=ref|ZP_05187376.1||gnl|WGS:NZ_AAEO|BantA1_01000033_0100024581, note=COG4717 Uncharacterized conserved protein	UNINTERRUPTED
Bacillus anthracis str. A1055 NZ_AAEO01000033, whole genome shotgun sequence	gi|311710433|ref|NZ_AAEO01000033	BcISt1	194227	192308	1920	193581	192451	CDS product=transposase, IS605 family protein, transl_table=11, protein_id=ref|ZP_05187377.1||gnl|WGS:NZ_AAEO|BantA1_01000033_0100024586, note=COG0675 Transposase and inactivated derivatives	ISTRON ORF
Bacillus anthracis str. A1055 NZ_AAEO01000033, whole genome shotgun sequence	gi|311710433|ref|NZ_AAEO01000033	BcISt1	194227	192308	1920	193709	193581	CDS product=hypothetical protein, transl_table=11	ISTRON ORF
Bacillus anthracis str. A1055 NZ_AAEO01000033, whole genome shotgun sequence	gi|311710433|ref|NZ_AAEO01000033	BcISt1	194227	192308	1920	194819	194220	CDS product=hypothetical protein, transl_table=11, protein_id=ref|ZP_05187379.1||gnl|WGS:NZ_AAEO|BantA1_01000033_0100024596, note=COG4717 Uncharacterized conserved protein	INTERRUPTED INFRAME (SAME STRAND AS ISTRON)
Bacillus anthracis str. A1055 NZ_AAEO01000033, whole genome shotgun sequence	gi|311710433|ref|NZ_AAEO01000033	BcISt1	194227	192308	1920	196114	194816	CDS product=DNA repair exonuclease family protein, transl_table=11, protein_id=ref|ZP_05187380.1||gnl|WGS:NZ_AAEO|BantA1_01000033_0100024601, note=COG0420 DNA repair exonuclease	UNINTERRUPTED
Bacillus anthracis str. A2012 Bant_02_1 chromosome, whole genome shotgun sequence	gi|65316885|ref|NZ_AAAC02000001	BcISt1	1498654	1500573	1920	1496767	1498065	CDS product=COG0420: DNA repair exonuclease, transl_table=11, protein_id=ref|ZP_00391368.1||gnl|WGS:NZ_AAAC|Bant_01001653	UNINTERRUPTED
Bacillus anthracis str. A2012 Bant_02_1 chromosome, whole genome shotgun sequence	gi|65316885|ref|NZ_AAAC02000001	BcISt1	1498654	1500573	1920	1498062	1498661	CDS product=COG4717: Uncharacterized conserved protein, transl_table=11, protein_id=ref|ZP_00391369.1||gnl|WGS:NZ_AAAC|Bant_01001654	INTERRUPTED INFRAME (SAME STRAND AS ISTRON)
Bacillus anthracis str. A2012 Bant_02_1 chromosome, whole genome shotgun sequence	gi|65316885|ref|NZ_AAAC02000001	BcISt1	1498654	1500573	1920	1499306	1500430	CDS product=COG0675: Transposase and inactivated derivatives, transl_table=11, protein_id=ref|ZP_00391370.1||gnl|WGS:NZ_AAAC|Bant_01001655	ISTRON ORF
Bacillus anthracis str. A2012 Bant_02_1 chromosome, whole genome shotgun sequence	gi|65316885|ref|NZ_AAAC02000001	BcISt1	1498654	1500573	1920	1500598	1502901	CDS product=COG4717: Uncharacterized conserved protein, transl_table=11, protein_id=ref|ZP_00391371.1||gnl|WGS:NZ_AAAC|Bant_01001656	UNINTERRUPTED
Bacillus anthracis str. 'Ames Ancestor', complete genome	gi|50082967|gb|AE017334	BcISt1	999469	1001388	1920	997639	998880	CDS product=DNA repair exonuclease family protein, transl_table=11, protein_id=gb|AAT30111.2||gnl|tigr|GBAA_1008	UNINTERRUPTED
Bacillus anthracis str. 'Ames Ancestor', complete genome	gi|50082967|gb|AE017334	BcISt1	999469	1001388	1920	998877	999476	CDS product=conserved domain protein, transl_table=11	INTERRUPTED INFRAME (SAME STRAND AS ISTRON)
Bacillus anthracis str. 'Ames Ancestor', complete genome	gi|50082967|gb|AE017334	BcISt1	999469	1001388	1920	1000115	1001245	CDS product=transposase, IS605 family, transl_table=11, protein_id=gb|AAT30113.1||gnl|tigr|GBAA_1010	ISTRON ORF
Bacillus anthracis str. 'Ames Ancestor', complete genome	gi|50082967|gb|AE017334	BcISt1	999469	1001388	1920	1001413	1003716	CDS product=conserved hypothetical protein, transl_table=11	UNINTERRUPTED
Bacillus anthracis str. Ames, complete genome	gi|30260185|gb|AE016879	BcISt1	999468	1001387	1920	997638	998879	CDS product=DNA repair exonuclease family protein, transl_table=11, protein_id=gb|AAP24995.1||gnl|jcvi|BA_1008	UNINTERRUPTED
Bacillus anthracis str. Ames, complete genome	gi|30260185|gb|AE016879	BcISt1	999468	1001387	1920	998876	999475	CDS product=conserved domain protein, transl_table=11, protein_id=gb|AAP24996.1||gnl|jcvi|BA_1009	INTERRUPTED INFRAME (SAME STRAND AS ISTRON)
Bacillus anthracis str. Ames, complete genome	gi|30260185|gb|AE016879	BcISt1	999468	1001387	1920	1000114	1001244	CDS product=transposase, IS605 family, transl_table=11, protein_id=gb|AAP24997.1||gnl|jcvi|BA_1010	ISTRON ORF
Bacillus anthracis str. Ames, complete genome	gi|30260185|gb|AE016879	BcISt1	999468	1001387	1920	1001412	1003715	CDS product=conserved hypothetical protein, transl_table=11, protein_id=gb|AAP24998.1||gnl|jcvi|BA_1011	UNINTERRUPTED
Bacillus anthracis str. Australia 94 NZ_AAES01000027, whole genome shotgun sequence	gi|48425965|ref|NZ_AAES01000027	BcISt1	160912	162831	1920	159025	160323	CDS product=DNA repair exonuclease family protein, transl_table=11, protein_id=ref|ZP_05210593.1||gnl|WGS:NZ_AAES|BantA9_01000027_0100009664, note=COG0420 DNA repair exonuclease	UNINTERRUPTED
Bacillus anthracis str. Australia 94 NZ_AAES01000027, whole genome shotgun sequence	gi|48425965|ref|NZ_AAES01000027	BcISt1	160912	162831	1920	160320	160919	CDS product=hypothetical protein, transl_table=11, protein_id=ref|ZP_05210594.1||gnl|WGS:NZ_AAES|BantA9_01000027_0100009669, note=COG4717 Uncharacterized conserved protein	INTERRUPTED INFRAME (SAME STRAND AS ISTRON)
Bacillus anthracis str. Australia 94 NZ_AAES01000027, whole genome shotgun sequence	gi|48425965|ref|NZ_AAES01000027	BcISt1	160912	162831	1920	161430	161558	CDS product=hypothetical protein, transl_table=11	ISTRON ORF
Bacillus anthracis str. Australia 94 NZ_AAES01000027, whole genome shotgun sequence	gi|48425965|ref|NZ_AAES01000027	BcISt1	160912	162831	1920	161558	162688	CDS product=transposase, IS605 family protein, transl_table=11, protein_id=ref|ZP_05210596.1||gnl|WGS:NZ_AAES|BantA9_01000027_0100009679, note=COG0675 Transposase and inactivated derivatives	ISTRON ORF
Bacillus anthracis str. Australia 94 NZ_AAES01000027, whole genome shotgun sequence	gi|48425965|ref|NZ_AAES01000027	BcISt1	160912	162831	1920	162856	165159	CDS product=hypothetical protein, transl_table=11, protein_id=ref|ZP_05210597.1||gnl|WGS:NZ_AAES|BantA9_01000027_0100009684, note=COG4717 Uncharacterized conserved protein	UNINTERRUPTED
Bacillus anthracis str. CDC 684, complete genome	gi|227002338|gb|CP001215	BcISt1	3239478	3237559	1920	3237534	3235231	CDS product=conserved hypothetical protein, transl_table=11	UNINTERRUPTED
Bacillus anthracis str. CDC 684, complete genome	gi|227002338|gb|CP001215	BcISt1	3239478	3237559	1920	3238832	3237702	CDS product=transposase, IS605 family, transl_table=11, protein_id=gb|ACP14175.1||gnl|jcvi|BAMEG_3560	ISTRON ORF
Bacillus anthracis str. CDC 684, complete genome	gi|227002338|gb|CP001215	BcISt1	3239478	3237559	1920	3239411	3239091	ncRNA ncRNA_class=autocatalytically_spliced_intron	ISTRON ORF
Bacillus anthracis str. CDC 684, complete genome	gi|227002338|gb|CP001215	BcISt1	3239478	3237559	1920	3240070	3239471	CDS product=conserved domain protein, transl_table=11	INTERRUPTED INFRAME (SAME STRAND AS ISTRON)
Bacillus anthracis str. CDC 684, complete genome	gi|227002338|gb|CP001215	BcISt1	3239478	3237559	1920	3241365	3240067	CDS product=DNA repair exonuclease family protein, transl_table=11, protein_id=gb|ACP12473.1||gnl|jcvi|BAMEG_3563	UNINTERRUPTED
Bacillus anthracis str. CNEVA-9066 NZ_AAEN01000010, whole genome shotgun sequence	gi|48255041|ref|NZ_AAEN01000010	BcISt1	153975	152056	1920	152031	149728	CDS product=hypothetical protein, transl_table=11, protein_id=ref|ZP_05146668.1||gnl|WGS:NZ_AAEN|BantC_01000010_0100003005, note=COG4717 Uncharacterized conserved protein	UNINTERRUPTED
Bacillus anthracis str. CNEVA-9066 NZ_AAEN01000010, whole genome shotgun sequence	gi|48255041|ref|NZ_AAEN01000010	BcISt1	153975	152056	1920	153329	152199	CDS product=transposase, IS605 family protein, transl_table=11, protein_id=ref|ZP_05146669.1||gnl|WGS:NZ_AAEN|BantC_01000010_0100003010, note=COG0675 Transposase and inactivated derivatives	ISTRON ORF
Bacillus anthracis str. CNEVA-9066 NZ_AAEN01000010, whole genome shotgun sequence	gi|48255041|ref|NZ_AAEN01000010	BcISt1	153975	152056	1920	153457	153329	CDS product=hypothetical protein, transl_table=11	ISTRON ORF
Bacillus anthracis str. CNEVA-9066 NZ_AAEN01000010, whole genome shotgun sequence	gi|48255041|ref|NZ_AAEN01000010	BcISt1	153975	152056	1920	154567	153968	CDS product=hypothetical protein, transl_table=11, protein_id=ref|ZP_05146671.1||gnl|WGS:NZ_AAEN|BantC_01000010_0100003020, note=COG4717 Uncharacterized conserved protein	INTERRUPTED INFRAME (SAME STRAND AS ISTRON)
Bacillus anthracis str. CNEVA-9066 NZ_AAEN01000010, whole genome shotgun sequence	gi|48255041|ref|NZ_AAEN01000010	BcISt1	153975	152056	1920	155862	154564	CDS product=DNA repair exonuclease family protein, transl_table=11, protein_id=ref|ZP_05146672.1||gnl|WGS:NZ_AAEN|BantC_01000010_0100003025, note=COG0420 DNA repair exonuclease	UNINTERRUPTED
Bacillus anthracis str. H9401, complete genome	gi|384383725|gb|CP002091	BcISt1	990456	992375	1920	988569	989867	CDS product=DNA repair exonuclease family protein, transl_table=11	UNINTERRUPTED
Bacillus anthracis str. H9401, complete genome	gi|384383725|gb|CP002091	BcISt1	990456	992375	1920	989870	990463	CDS product=Hypothetical Protein, transl_table=11	INTERRUPTED INFRAME (SAME STRAND AS ISTRON)
Bacillus anthracis str. H9401, complete genome	gi|384383725|gb|CP002091	BcISt1	990456	992375	1920	991102	992232	CDS product=Transposase, IS605 family, transl_table=11	ISTRON ORF
Bacillus anthracis str. H9401, complete genome	gi|384383725|gb|CP002091	BcISt1	990456	992375	1920	992400	994703	CDS product=Hypothetical Protein, transl_table=11	UNINTERRUPTED
Bacillus anthracis str. Kruger B NZ_AAEQ01000022, whole genome shotgun sequence	gi|311703254|ref|NZ_AAEQ01000022	BcISt1	253909	255828	1920	252022	253320	CDS product=DNA repair exonuclease family protein, transl_table=11, protein_id=ref|ZP_05197820.1||gnl|WGS:NZ_AAEQ|BantKB_01000022_0100003744, note=COG0420 DNA repair exonuclease	UNINTERRUPTED
Bacillus anthracis str. Kruger B NZ_AAEQ01000022, whole genome shotgun sequence	gi|311703254|ref|NZ_AAEQ01000022	BcISt1	253909	255828	1920	253317	253916	CDS product=hypothetical protein, transl_table=11, protein_id=ref|ZP_05197821.1||gnl|WGS:NZ_AAEQ|BantKB_01000022_0100003749, note=COG4717 Uncharacterized conserved protein	INTERRUPTED INFRAME (SAME STRAND AS ISTRON)
Bacillus anthracis str. Kruger B NZ_AAEQ01000022, whole genome shotgun sequence	gi|311703254|ref|NZ_AAEQ01000022	BcISt1	253909	255828	1920	254427	254555	CDS product=hypothetical protein, transl_table=11	ISTRON ORF
Bacillus anthracis str. Kruger B NZ_AAEQ01000022, whole genome shotgun sequence	gi|311703254|ref|NZ_AAEQ01000022	BcISt1	253909	255828	1920	254555	255685	CDS product=transposase, IS605 family protein, transl_table=11, protein_id=ref|ZP_05197823.1||gnl|WGS:NZ_AAEQ|BantKB_01000022_0100003759, note=COG0675 Transposase and inactivated derivatives	ISTRON ORF
Bacillus anthracis str. Kruger B NZ_AAEQ01000022, whole genome shotgun sequence	gi|311703254|ref|NZ_AAEQ01000022	BcISt1	253909	255828	1920	255853	258156	CDS product=hypothetical protein, transl_table=11, protein_id=ref|ZP_05197824.1||gnl|WGS:NZ_AAEQ|BantKB_01000022_0100003764, note=COG4717 Uncharacterized conserved protein	UNINTERRUPTED
Bacillus anthracis str. Sterne, complete genome	gi|49176966|gb|AE017225	BcISt1	999363	1001282	1920	997476	998774	CDS product=DNA repair exonuclease family protein, transl_table=11, protein_id=gb|AAT53268.1||gnl|jgilanl|BAS0943	UNINTERRUPTED
Bacillus anthracis str. Sterne, complete genome	gi|49176966|gb|AE017225	BcISt1	999363	1001282	1920	998771	999370	CDS product=conserved domain protein, transl_table=11, protein_id=gb|AAT53269.1||gnl|jgilanl|BAS0944	INTERRUPTED INFRAME (SAME STRAND AS ISTRON)
Bacillus anthracis str. Sterne, complete genome	gi|49176966|gb|AE017225	BcISt1	999363	1001282	1920	1000009	1001139	CDS product=transposase, IS605 family, transl_table=11, protein_id=gb|AAT53270.1||gnl|jgilanl|BAS0945	ISTRON ORF
Bacillus anthracis str. Sterne, complete genome	gi|49176966|gb|AE017225	BcISt1	999363	1001282	1920	1001307	1003610	CDS product=conserved hypothetical protein, transl_table=11, protein_id=gb|AAT53271.1||gnl|jgilanl|BAS0946	UNINTERRUPTED
Bacillus anthracis str. Vollum NZ_AAEP01000028, whole genome shotgun sequence	gi|48241002|ref|NZ_AAEP01000028	BcISt1	251192	253111	1920	249305	250603	CDS product=DNA repair exonuclease family protein, transl_table=11, protein_id=ref|ZP_05205505.1||gnl|WGS:NZ_AAEP|BantV_01000028_0100013408, note=COG0420 DNA repair exonuclease	UNINTERRUPTED
Bacillus anthracis str. Vollum NZ_AAEP01000028, whole genome shotgun sequence	gi|48241002|ref|NZ_AAEP01000028	BcISt1	251192	253111	1920	250600	251199	CDS product=hypothetical protein, transl_table=11, protein_id=ref|ZP_05205506.1||gnl|WGS:NZ_AAEP|BantV_01000028_0100013413, note=COG4717 Uncharacterized conserved protein	INTERRUPTED INFRAME (SAME STRAND AS ISTRON)
Bacillus anthracis str. Vollum NZ_AAEP01000028, whole genome shotgun sequence	gi|48241002|ref|NZ_AAEP01000028	BcISt1	251192	253111	1920	251710	251838	CDS product=hypothetical protein, transl_table=11	ISTRON ORF
Bacillus anthracis str. Vollum NZ_AAEP01000028, whole genome shotgun sequence	gi|48241002|ref|NZ_AAEP01000028	BcISt1	251192	253111	1920	251838	252968	CDS product=transposase, IS605 family protein, transl_table=11, protein_id=ref|ZP_05205508.1||gnl|WGS:NZ_AAEP|BantV_01000028_0100013423, note=COG0675 Transposase and inactivated derivatives	ISTRON ORF
Bacillus anthracis str. Vollum NZ_AAEP01000028, whole genome shotgun sequence	gi|48241002|ref|NZ_AAEP01000028	BcISt1	251192	253111	1920	253136	255439	CDS product=hypothetical protein, transl_table=11, protein_id=ref|ZP_05205509.1||gnl|WGS:NZ_AAEP|BantV_01000028_0100013428, note=COG4717 Uncharacterized conserved protein	UNINTERRUPTED
Bacillus anthracis str. Western North America USA6153 NZ_AAER01000021, whole genome shotgun sequence	gi|311703287|ref|NZ_AAER01000021	BcISt1	149910	147991	1920	147966	145663	CDS product=hypothetical protein, transl_table=11, protein_id=ref|ZP_05191932.1||gnl|WGS:NZ_AAER|BantWNA_01000021_0100003513, note=COG4717 Uncharacterized conserved protein	UNINTERRUPTED
Bacillus anthracis str. Western North America USA6153 NZ_AAER01000021, whole genome shotgun sequence	gi|311703287|ref|NZ_AAER01000021	BcISt1	149910	147991	1920	149264	148134	CDS product=transposase, IS605 family protein, transl_table=11, protein_id=ref|ZP_05191933.1||gnl|WGS:NZ_AAER|BantWNA_01000021_0100003518, note=COG0675 Transposase and inactivated derivatives	ISTRON ORF
Bacillus anthracis str. Western North America USA6153 NZ_AAER01000021, whole genome shotgun sequence	gi|311703287|ref|NZ_AAER01000021	BcISt1	149910	147991	1920	149392	149264	CDS product=hypothetical protein, transl_table=11	ISTRON ORF
Bacillus anthracis str. Western North America USA6153 NZ_AAER01000021, whole genome shotgun sequence	gi|311703287|ref|NZ_AAER01000021	BcISt1	149910	147991	1920	150502	149903	CDS product=hypothetical protein, transl_table=11, protein_id=ref|ZP_05191935.1||gnl|WGS:NZ_AAER|BantWNA_01000021_0100003528, note=COG4717 Uncharacterized conserved protein	INTERRUPTED INFRAME (SAME STRAND AS ISTRON)
Bacillus anthracis str. Western North America USA6153 NZ_AAER01000021, whole genome shotgun sequence	gi|311703287|ref|NZ_AAER01000021	BcISt1	149910	147991	1920	151797	150499	CDS product=DNA repair exonuclease family protein, transl_table=11, protein_id=ref|ZP_05191936.1||gnl|WGS:NZ_AAER|BantWNA_01000021_0100003533, note=COG0420 DNA repair exonuclease	UNINTERRUPTED
Bacillus anthracis Tsiankovskii-I gcontig_1106600029354, whole genome shotgun sequence	gi|190566519|ref|NZ_ABDN02000005	BcISt1	161647	163566	1920	159817	161058	CDS product=DNA repair exonuclease family protein, transl_table=11, protein_id=ref|ZP_03019650.1||gnl|WGS:NZ_ABDN|BATI_1067	UNINTERRUPTED
Bacillus anthracis Tsiankovskii-I gcontig_1106600029354, whole genome shotgun sequence	gi|190566519|ref|NZ_ABDN02000005	BcISt1	161647	163566	1920	161055	161654	CDS product=hypothetical protein, transl_table=11	INTERRUPTED INFRAME (SAME STRAND AS ISTRON)
Bacillus anthracis Tsiankovskii-I gcontig_1106600029354, whole genome shotgun sequence	gi|190566519|ref|NZ_ABDN02000005	BcISt1	161647	163566	1920	162293	163423	CDS product=transposase, IS605 family, transl_table=11, protein_id=ref|ZP_03019674.1||gnl|WGS:NZ_ABDN|BATI_1069	ISTRON ORF
Bacillus anthracis Tsiankovskii-I gcontig_1106600029354, whole genome shotgun sequence	gi|190566519|ref|NZ_ABDN02000005	BcISt1	161647	163566	1920	163591	165894	CDS product=hypothetical protein, transl_table=11	UNINTERRUPTED
Bacillus cereus 03BB102, complete genome	gi|225785631|gb|CP001407	BcISt1	4989188	4987272	1917	4987263	4985605	CDS product=L-lactate permease, transl_table=11, protein_id=gb|ACO29993.1||gnl|jcvi|BCA_5365	UNINTERRUPTED
Bacillus cereus 03BB102, complete genome	gi|225785631|gb|CP001407	BcISt1	4989188	4987272	1917	4988542	4987412	CDS product=transposase, IS605 family, transl_table=11, protein_id=gb|ACO30456.1||gnl|jcvi|BCA_5366	ISTRON ORF
Bacillus cereus 03BB102, complete genome	gi|225785631|gb|CP001407	BcISt1	4989188	4987272	1917	4989473	4989790	CDS product=conserved hypothetical protein, transl_table=11	UNINTERRUPTED
Bacillus cereus 03BB102, complete genome	gi|225785631|gb|CP001407	BcISt1	4989188	4987272	1917	4990345	4989854	CDS product=conserved hypothetical protein, transl_table=11	UNINTERRUPTED
Bacillus cereus 03BB108 gcontig_1112316047389, whole genome shotgun sequence	gi|196045571|ref|NZ_ABDM02000010	BcISt1	87834	89753	1920	86677	87168	CDS product=hypothetical protein, transl_table=11	UNINTERRUPTED
Bacillus cereus 03BB108 gcontig_1112316047389, whole genome shotgun sequence	gi|196045571|ref|NZ_ABDM02000010	BcISt1	87834	89753	1920	87549	87232	CDS product=hypothetical protein, transl_table=11	UNINTERRUPTED
Bacillus cereus 03BB108 gcontig_1112316047389, whole genome shotgun sequence	gi|196045571|ref|NZ_ABDM02000010	BcISt1	87834	89753	1920	88480	89610	CDS product=transposase, IS605 family, transl_table=11, protein_id=ref|ZP_03112928.1||gnl|WGS:NZ_ABDM|BC03BB108_5173	ISTRON ORF
Bacillus cereus 03BB108 gcontig_1112316047389, whole genome shotgun sequence	gi|196045571|ref|NZ_ABDM02000010	BcISt1	87834	89753	1920	89762	91420	CDS product=L-lactate permease, transl_table=11, protein_id=ref|ZP_03112823.1||gnl|WGS:NZ_ABDM|BC03BB108_5172	UNINTERRUPTED
Bacillus cereus AH1134 gcontig_1113129653792, whole genome shotgun sequence	gi|206967532|ref|NZ_ABDA02000001	BcISt1	38634	40553	1920	37597	38502	CDS product=conserved hypothetical protein TIGR00147, transl_table=11, protein_id=ref|ZP_03229080.1||gnl|WGS:NZ_ABDA02|BCAH1134_0365	UNINTERRUPTED
Bacillus cereus AH1134 gcontig_1113129653792, whole genome shotgun sequence	gi|206967532|ref|NZ_ABDA02000001	BcISt1	38634	40553	1920	39280	40410	CDS product=transposase, IS605 family, transl_table=11, protein_id=ref|ZP_03228703.1||gnl|WGS:NZ_ABDA02|BCAH1134_0366	ISTRON ORF
Bacillus cereus AH1134 gcontig_1113129653792, whole genome shotgun sequence	gi|206967532|ref|NZ_ABDA02000001	BcISt1	38634	40553	1920	40558	41301	CDS product=haloacid dehalogenase/epoxide hydrolase family protein, transl_table=11, protein_id=ref|ZP_03229039.1||gnl|WGS:NZ_ABDA02|BCAH1134_0367	UNINTERRUPTED
Bacillus cereus AH1134 gcontig_1113129653792, whole genome shotgun sequence	gi|206967532|ref|NZ_ABDA02000001	BcISt1	38634	40553	1920	41456	42820	CDS product=4-aminobutyrate transaminase EC_number 2.6.1.19, transl_table=11, protein_id=ref|ZP_03229525.1||gnl|WGS:NZ_ABDA02|BCAH1134_0368	UNINTERRUPTED
Bacillus cereus AH187, complete genome	gi|217062892|gb|CP001177	BcISt1	1099884	1099402	483	1098713	1098859	CDS product=conserved hypothetical protein, transl_table=11, protein_id=gb|ACJ80249.1||gnl|jcvi|BCAH187_A1169	UNINTERRUPTED
Bacillus cereus AH187, complete genome	gi|217062892|gb|CP001177	BcISt1	1099884	1099402	483	1099260	1098955	CDS product=hypothetical protein, transl_table=11, protein_id=gb|ACJ81286.1||gnl|jcvi|BCAH187_A1170	UNINTERRUPTED
Bacillus cereus AH187, complete genome	gi|217062892|gb|CP001177	BcISt1	1099884	1099402	483	1100848	1099877	CDS product=quinone oxidoreductase, transl_table=11, protein_id=gb|ACJ81915.1||gnl|jcvi|BCAH187_A1171	INTERRUPTED INFRAME (SAME STRAND AS ISTRON)
Bacillus cereus AH187, complete genome	gi|217062892|gb|CP001177	BcISt1	1099884	1099402	483	1100869	1101006	CDS product=hypothetical protein, transl_table=11, protein_id=gb|ACJ80062.1||gnl|jcvi|BCAH187_A1172	UNINTERRUPTED
Bacillus cereus AH187, complete genome	gi|217062892|gb|CP001177	BcISt1	4758720	4756801	1920	4756785	4754785	CDS product=methyl-accepting chemotaxis protein, transl_table=11, protein_id=gb|ACJ81576.1||gnl|jcvi|BCAH187_A5162	UNINTERRUPTED
Bacillus cereus AH187, complete genome	gi|217062892|gb|CP001177	BcISt1	4758720	4756801	1920	4758074	4756944	CDS product=transposase, IS605 family, transl_table=11, protein_id=gb|ACJ78046.1||gnl|jcvi|BCAH187_A5163	ISTRON ORF
Bacillus cereus AH187, complete genome	gi|217062892|gb|CP001177	BcISt1	4758720	4756801	1920	4758887	4759645	CDS product=conserved hypothetical protein, transl_table=11, protein_id=gb|ACJ77473.1||gnl|jcvi|BCAH187_A5164	UNINTERRUPTED
Bacillus cereus AH187, complete genome	gi|217062892|gb|CP001177	BcISt1	4758720	4756801	1920	4761559	4759676	CDS product=cell wall surface anchor family protein, transl_table=11, protein_id=gb|ACJ77328.1||gnl|jcvi|BCAH187_A5165	UNINTERRUPTED
Bacillus cereus ATCC 10987, complete genome	gi|42740913|gb|AE017194	BcISt1	1109898	1107979	1920	1107290	1107436	CDS product=hypothetical protein, transl_table=11, protein_id=gb|AAS40027.1||gnl|tigr|BCE1096	UNINTERRUPTED
Bacillus cereus ATCC 10987, complete genome	gi|42740913|gb|AE017194	BcISt1	1109898	1107979	1920	1107837	1107532	CDS product=hypothetical protein, transl_table=11, protein_id=gb|AAS40028.1||gnl|tigr|BCE1097	UNINTERRUPTED
Bacillus cereus ATCC 10987, complete genome	gi|42740913|gb|AE017194	BcISt1	1109898	1107979	1920	1109252	1108122	CDS product=transposase, IS605 family, transl_table=11, protein_id=gb|AAS40029.1||gnl|tigr|BCE1098	ISTRON ORF
Bacillus cereus ATCC 10987, complete genome	gi|42740913|gb|AE017194	BcISt1	1109898	1107979	1920	1110865	1109891	CDS product=alcohol dehydrogenase, zinc-containing EC_number 1.1.1.1, transl_table=11, protein_id=gb|AAS40030.1||gnl|tigr|BCE1099	INTERRUPTED INFRAME (SAME STRAND AS ISTRON)
Bacillus cereus ATCC 10987, complete genome	gi|42740913|gb|AE017194	BcISt1	1109898	1107979	1920	1110868	1110993	CDS product=hypothetical protein, transl_table=11, protein_id=gb|AAS40031.1||gnl|tigr|BCE1100	UNINTERRUPTED
Bacillus cereus ATCC 10987, complete genome	gi|42740913|gb|AE017194	BcISt1	2995643	2993724	1920	2993720	2992797	CDS product=1,4-dihydroxy-2-naphthoate octaprenyltransferase, putative, transl_table=11, protein_id=gb|AAS42108.1||gnl|tigr|BCE3198	UNINTERRUPTED
Bacillus cereus ATCC 10987, complete genome	gi|42740913|gb|AE017194	BcISt1	2995643	2993724	1920	2994997	2993867	CDS product=transposase, IS605 family, transl_table=11, protein_id=gb|AAS42109.1||gnl|tigr|BCE3199	ISTRON ORF
Bacillus cereus ATCC 10987, complete genome	gi|42740913|gb|AE017194	BcISt1	2995643	2993724	1920	2995734	2995835	CDS product=hypothetical protein, transl_table=11, protein_id=gb|AAS42110.1||gnl|tigr|BCE3200	UNINTERRUPTED
Bacillus cereus ATCC 10987, complete genome	gi|42740913|gb|AE017194	BcISt1	2995643	2993724	1920	2996702	2995818	CDS product=hydrolase, alpha/beta fold family, transl_table=11, protein_id=gb|AAS42111.1||gnl|tigr|BCE3201	UNINTERRUPTED
Bacillus cereus ATCC 10987, complete genome	gi|42740913|gb|AE017194	BcISt1	3235391	3233471	1921	3233455	3232649	CDS product=drug resistance transporter, Bcr/CflA subfamily, inetrruption-C, transl_table=11	UNINTERRUPTED
Bacillus cereus ATCC 10987, complete genome	gi|42740913|gb|AE017194	BcISt1	3235391	3233471	1921	3234745	3233606	CDS product=transposase, IS605 family, transl_table=11, protein_id=gb|AAS42382.1||gnl|tigr|BCE3476	ISTRON ORF
Bacillus cereus ATCC 10987, complete genome	gi|42740913|gb|AE017194	BcISt1	3235391	3233471	1921	3235764	3235384	CDS product=drug resistance transporter, Bcr/CflA subfamily, inetrruption-N, transl_table=11	INTERRUPTED INFRAME (SAME STRAND AS ISTRON)
Bacillus cereus BDRD-ST196 contig01905, whole genome shotgun sequence	gi|229134122|ref|NZ_ACMD01000096	BcISt1	35970	34018	1953	33675	33052	CDS product=hypothetical protein, transl_table=11, protein_id=ref|ZP_04262977.1||gnl|WGS:NZ_ACMD01|bcere0014_30730	UNINTERRUPTED
Bacillus cereus BDRD-ST196 contig01905, whole genome shotgun sequence	gi|229134122|ref|NZ_ACMD01000096	BcISt1	35970	34018	1953	33971	33726	CDS product=ABC transporter ATP-binding protein, transl_table=11, protein_id=ref|ZP_04262978.1||gnl|WGS:NZ_ACMD01|bcere0014_30740	UNINTERRUPTED
Bacillus cereus BDRD-ST196 contig01905, whole genome shotgun sequence	gi|229134122|ref|NZ_ACMD01000096	BcISt1	35970	34018	1953	35291	34161	CDS product=Transposase, IS605, transl_table=11, protein_id=ref|ZP_04262979.1||gnl|WGS:NZ_ACMD01|bcere0014_30750	ISTRON ORF
Bacillus cereus BDRD-ST196 contig01905, whole genome shotgun sequence	gi|229134122|ref|NZ_ACMD01000096	BcISt1	35970	34018	1953	37071	35959	CDS product=ABC transporter ATP-binding protein, transl_table=11, protein_id=ref|ZP_04262980.1||gnl|WGS:NZ_ACMD01|bcere0014_30760	INTERRUPTED (SAME STRAND AS ISTRON)
Bacillus cereus BDRD-ST24 contig00600, whole genome shotgun sequence	gi|229145701|ref|NZ_ACMB01000064	BcISt1	87522	85603	1920	84832	83603	CDS product=N-acyl-L-amino acid amidohydrolase, transl_table=11, protein_id=ref|ZP_04274154.1||gnl|WGS:NZ_ACMB01|bcere0012_29240	UNINTERRUPTED
Bacillus cereus BDRD-ST24 contig00600, whole genome shotgun sequence	gi|229145701|ref|NZ_ACMB01000064	BcISt1	87522	85603	1920	85572	85075	CDS product=DNA helicase, transl_table=11, protein_id=ref|ZP_04274155.1||gnl|WGS:NZ_ACMB01|bcere0012_29250	UNINTERRUPTED
Bacillus cereus BDRD-ST24 contig00600, whole genome shotgun sequence	gi|229145701|ref|NZ_ACMB01000064	BcISt1	87522	85603	1920	86876	85746	CDS product=Transposase, IS605, transl_table=11, protein_id=ref|ZP_04274156.1||gnl|WGS:NZ_ACMB01|bcere0012_29260	ISTRON ORF
Bacillus cereus BDRD-ST24 contig00600, whole genome shotgun sequence	gi|229145701|ref|NZ_ACMB01000064	BcISt1	87522	85603	1920	89299	87515	CDS product=DNA helicase, transl_table=11, protein_id=ref|ZP_04274157.1||gnl|WGS:NZ_ACMB01|bcere0012_29270	INTERRUPTED INFRAME (SAME STRAND AS ISTRON)
Bacillus cereus BDRD-ST26 contig00008, whole genome shotgun sequence	gi|229141652|ref|NZ_ACMC01000098	BcISt1	67104	65185	1920	65169	63169	CDS product=Methyl-accepting chemotaxis protein, transl_table=11, protein_id=ref|ZP_04270264.1||gnl|WGS:NZ_ACMC01|bcere0013_48240	UNINTERRUPTED
Bacillus cereus BDRD-ST26 contig00008, whole genome shotgun sequence	gi|229141652|ref|NZ_ACMC01000098	BcISt1	67104	65185	1920	66458	65328	CDS product=Transposase, IS605, transl_table=11, protein_id=ref|ZP_04270265.1||gnl|WGS:NZ_ACMC01|bcere0013_48250	ISTRON ORF
Bacillus cereus BDRD-ST26 contig00008, whole genome shotgun sequence	gi|229141652|ref|NZ_ACMC01000098	BcISt1	67104	65185	1920	67271	68029	CDS product=Transcriptional regulator, TrmB, transl_table=11, protein_id=ref|ZP_04270266.1||gnl|WGS:NZ_ACMC01|bcere0013_48260	UNINTERRUPTED
Bacillus cereus BDRD-ST26 contig00008, whole genome shotgun sequence	gi|229141652|ref|NZ_ACMC01000098	BcISt1	67104	65185	1920	69958	68060	CDS product=Cell wall surface anchor, transl_table=11, protein_id=ref|ZP_04270267.1||gnl|WGS:NZ_ACMC01|bcere0013_48270	UNINTERRUPTED
Bacillus cereus BDRD-ST26 contig00055, whole genome shotgun sequence	gi|229137775|ref|NZ_ACMC01000028	BcISt1	23140	22658	483	21969	22115	CDS product=hypothetical protein, transl_table=11, protein_id=ref|ZP_04266403.1||gnl|WGS:NZ_ACMC01|bcere0013_9290	UNINTERRUPTED
Bacillus cereus BDRD-ST26 contig00055, whole genome shotgun sequence	gi|229137775|ref|NZ_ACMC01000028	BcISt1	23140	22658	483	22516	22211	CDS product=hypothetical protein, transl_table=11, protein_id=ref|ZP_04266404.1||gnl|WGS:NZ_ACMC01|bcere0013_9300	UNINTERRUPTED
Bacillus cereus BDRD-ST26 contig00055, whole genome shotgun sequence	gi|229137775|ref|NZ_ACMC01000028	BcISt1	23140	22658	483	24104	23133	CDS product=Polyketide synthase, transl_table=11, protein_id=ref|ZP_04266405.1||gnl|WGS:NZ_ACMC01|bcere0013_9310	INTERRUPTED INFRAME (SAME STRAND AS ISTRON)
Bacillus cereus BDRD-ST26 contig00055, whole genome shotgun sequence	gi|229137775|ref|NZ_ACMC01000028	BcISt1	23140	22658	483	24125	24262	CDS product=hypothetical protein, transl_table=11	UNINTERRUPTED
Bacillus cereus BGSC 6E1 contig01028, whole genome shotgun sequence	gi|229187442|ref|NZ_ACLU01000113	BcISt1	7413	5494	1920	5485	3827	CDS product=Glycolate permease glcA, transl_table=11, protein_id=ref|ZP_04314587.1||gnl|WGS:NZ_ACLU01|bcere0004_49790	UNINTERRUPTED
Bacillus cereus BGSC 6E1 contig01028, whole genome shotgun sequence	gi|229187442|ref|NZ_ACLU01000113	BcISt1	7413	5494	1920	6767	5637	CDS product=Transposase, IS605, transl_table=11, protein_id=ref|ZP_04314588.1||gnl|WGS:NZ_ACLU01|bcere0004_49800	ISTRON ORF
Bacillus cereus BGSC 6E1 contig01028, whole genome shotgun sequence	gi|229187442|ref|NZ_ACLU01000113	BcISt1	7413	5494	1920	7698	8015	CDS product=hypothetical protein, transl_table=11, protein_id=ref|ZP_04314589.1||gnl|WGS:NZ_ACLU01|bcere0004_49810	UNINTERRUPTED
Bacillus cereus BGSC 6E1 contig01028, whole genome shotgun sequence	gi|229187442|ref|NZ_ACLU01000113	BcISt1	7413	5494	1920	8570	8079	CDS product=hypothetical protein, transl_table=11, protein_id=ref|ZP_04314590.1||gnl|WGS:NZ_ACLU01|bcere0004_49820	UNINTERRUPTED
Bacillus cereus biovar anthracis str. CI, complete genome	gi|300373910|gb|CP001746	BcISt1	987685	989604	1920	985798	987096	CDS product=DNA repair exonuclease, transl_table=11	UNINTERRUPTED
Bacillus cereus biovar anthracis str. CI, complete genome	gi|300373910|gb|CP001746	BcISt1	987685	989604	1920	987093	987692	CDS product=hypothetical protein, transl_table=11	INTERRUPTED INFRAME (SAME STRAND AS ISTRON)
Bacillus cereus biovar anthracis str. CI, complete genome	gi|300373910|gb|CP001746	BcISt1	987685	989604	1920	987752	988072	ncRNA ncRNA_class=autocatalytically_spliced_intron putative group I catalytic intron	ISTRON ORF
Bacillus cereus biovar anthracis str. CI, complete genome	gi|300373910|gb|CP001746	BcISt1	987685	989604	1920	988331	989461	CDS product=transposase, IS605 family, transl_table=11	ISTRON ORF
Bacillus cereus biovar anthracis str. CI, complete genome	gi|300373910|gb|CP001746	BcISt1	987685	989604	1920	989629	991932	CDS product=malate synthase EC_number 2.3.3.9, transl_table=11	UNINTERRUPTED
Bacillus cereus E33L, complete genome	gi|51973633|gb|CP000001	BcISt1	553502	555410	1909	551420	553030	CDS product=sensor histidine kinase EC_number 2.7.3.-, transl_table=11, protein_id=gb|AAU19770.1||gnl|jgilanl|BCZK0470	UNINTERRUPTED
Bacillus cereus E33L, complete genome	gi|51973633|gb|CP000001	BcISt1	553502	555410	1909	553030	553509	CDS product=response regulator, transl_table=11, protein_id=gb|AAU19769.1||gnl|jgilanl|BCZK0471	INTERRUPTED INFRAME (SAME STRAND AS ISTRON)
Bacillus cereus E33L, complete genome	gi|51973633|gb|CP000001	BcISt1	553502	555410	1909	554148	555278	CDS product=transposase, IS605 family, transl_table=11, protein_id=gb|AAU19768.1||gnl|jgilanl|BCZK0472	ISTRON ORF
Bacillus cereus E33L, complete genome	gi|51973633|gb|CP000001	BcISt1	553502	555410	1909	556975	555671	CDS product=citrate transporter, citM family, transl_table=11, protein_id=gb|AAU19767.1||gnl|jgilanl|BCZK0473	UNINTERRUPTED
Bacillus cereus F65185 contig00531, whole genome shotgun sequence	gi|229068649|ref|NZ_ACMO01000021	BcISt1	33676	35595	1920	31579	32775	CDS product=Oxalate decarboxylase oxdD, transl_table=11, protein_id=ref|ZP_04201986.1||gnl|WGS:NZ_ACMO01|bcere0025_8990	UNINTERRUPTED
Bacillus cereus F65185 contig00531, whole genome shotgun sequence	gi|229068649|ref|NZ_ACMO01000021	BcISt1	33676	35595	1920	33160	33609	CDS product=hypothetical protein, transl_table=11, protein_id=ref|ZP_04201987.1||gnl|WGS:NZ_ACMO01|bcere0025_9000	UNINTERRUPTED
Bacillus cereus F65185 contig00531, whole genome shotgun sequence	gi|229068649|ref|NZ_ACMO01000021	BcISt1	33676	35595	1920	34322	34444	CDS product=Transposase, IS605, transl_table=11, protein_id=ref|ZP_04201988.1||gnl|WGS:NZ_ACMO01|bcere0025_9010	ISTRON ORF
Bacillus cereus F65185 contig00531, whole genome shotgun sequence	gi|229068649|ref|NZ_ACMO01000021	BcISt1	33676	35595	1920	34724	35452	CDS product=Transposase, IS605, transl_table=11, protein_id=ref|ZP_04201989.1||gnl|WGS:NZ_ACMO01|bcere0025_9020	ISTRON ORF
Bacillus cereus F65185 contig00531, whole genome shotgun sequence	gi|229068649|ref|NZ_ACMO01000021	BcISt1	33676	35595	1920	35606	36166	CDS product=Glycerol-3-phosphate responsive antiterminator, GlpP, transl_table=11, protein_id=ref|ZP_04201990.1||gnl|WGS:NZ_ACMO01|bcere0025_9030	UNINTERRUPTED
Bacillus cereus F65185 contig00531, whole genome shotgun sequence	gi|229068649|ref|NZ_ACMO01000021	BcISt1	33676	35595	1920	36393	37214	CDS product=Glycerol uptake facilitator protein, transl_table=11, protein_id=ref|ZP_04201991.1||gnl|WGS:NZ_ACMO01|bcere0025_9040	UNINTERRUPTED
Bacillus cereus F837/76, complete genome	gi|364509831|gb|CP003187	BcISt1	4943947	4942028	1920	4942019	4940361	CDS product=L-lactate permease, transl_table=11, protein_id=gb|AEW58330.1||gnl|micalis|bcf_26185, db_xref=GO:0015129	UNINTERRUPTED
Bacillus cereus F837/76, complete genome	gi|364509831|gb|CP003187	BcISt1	4943947	4942028	1920	4943301	4942171	CDS product=transposase, IS605 family, transl_table=11	ISTRON ORF
Bacillus cereus F837/76, complete genome	gi|364509831|gb|CP003187	BcISt1	4943947	4942028	1920	4944233	4944550	CDS product=Hypothetical protein, transl_table=11	UNINTERRUPTED
Bacillus cereus F837/76, complete genome	gi|364509831|gb|CP003187	BcISt1	4943947	4942028	1920	4945104	4944613	CDS product=hypothetical protein, transl_table=11	UNINTERRUPTED
Bacillus cereus G9241 cont1862, whole genome shotgun sequence	gi|47565602|ref|NZ_AAEK01000006	BcISt1	132041	130122	1920	129446	128499	CDS product=glycine betaine/carnitine/choline ABC transporter, ATP-binding protein, transl_table=11, protein_id=ref|ZP_00236677.1||gnl|WGS:NZ_AAEK|BCE_G9241_2246	UNINTERRUPTED
Bacillus cereus G9241 cont1862, whole genome shotgun sequence	gi|47565602|ref|NZ_AAEK01000006	BcISt1	132041	130122	1920	130106	129549	CDS product=hypothetical protein cytosolic protein, transl_table=11	UNINTERRUPTED
Bacillus cereus G9241 cont1862, whole genome shotgun sequence	gi|47565602|ref|NZ_AAEK01000006	BcISt1	132041	130122	1920	131395	130265	CDS product=transposase, IS605-TnpB family, putative, transl_table=11, protein_id=ref|ZP_00236675.1||gnl|WGS:NZ_AAEK|BCE_G9241_2244	ISTRON ORF
Bacillus cereus G9241 cont1862, whole genome shotgun sequence	gi|47565602|ref|NZ_AAEK01000006	BcISt1	132041	130122	1920	132452	132604	CDS product=hypothetical protein protein, transl_table=11, protein_id=ref|ZP_00236673.1||gnl|WGS:NZ_AAEK|BCE_G9241_2243	UNINTERRUPTED
Bacillus cereus G9241 cont1862, whole genome shotgun sequence	gi|47565602|ref|NZ_AAEK01000006	BcISt1	132041	130122	1920	133314	132085	CDS product=macrolide-efflux protein, transl_table=11	UNINTERRUPTED
Bacillus cereus G9241 cont1865, whole genome shotgun sequence	gi|47565423|ref|NZ_AAEK01000005	BcISt1	109062	108044	1019	107934	107017	CDS product=fumarate hydratase, class II EC_number 4.2.1.2, transl_table=11, protein_id=ref|ZP_00236541.1||gnl|WGS:NZ_AAEK|BCE_G9241_1774	UNINTERRUPTED
Bacillus cereus G9241 cont1865, whole genome shotgun sequence	gi|47565423|ref|NZ_AAEK01000005	BcISt1	109062	108044	1019	108416	108315	CDS product=transposase, transl_table=11	ISTRON ORF
Bacillus cereus G9241 cont1865, whole genome shotgun sequence	gi|47565423|ref|NZ_AAEK01000005	BcISt1	109062	108044	1019	109419	109051	CDS product=fumarate hydratase, class II EC_number 4.2.1.2, transl_table=11	INTERRUPTED (SAME STRAND AS ISTRON)
Bacillus cereus G9241 cont1865, whole genome shotgun sequence	gi|47565423|ref|NZ_AAEK01000005	BcISt1	109062	108044	1019	109611	110321	CDS product=short chain dehydrogenase, transl_table=11, protein_id=ref|ZP_00236538.1||gnl|WGS:NZ_AAEK|BCE_G9241_1771	UNINTERRUPTED
Bacillus cereus H3081.97 gcontig2_1113133506146, whole genome shotgun sequence	gi|206975561|ref|NZ_ABDL02000007	BcISt1	11452	11934	483	12076	12381	CDS product=hypothetical protein, transl_table=11, protein_id=ref|ZP_03236506.1||gnl|WGS:NZ_ABDL02|BCH308197_1055	UNINTERRUPTED
Bacillus cereus H3081.97 gcontig2_1113133506626, whole genome shotgun sequence	gi|206976368|ref|NZ_ABDL02000012	BcISt1	9688	11607	1920	6834	8732	CDS product=cell wall surface anchor family protein, transl_table=11, protein_id=ref|ZP_03237282.1||gnl|WGS:NZ_ABDL02|BCH308197_5030	UNINTERRUPTED
Bacillus cereus H3081.97 gcontig2_1113133506626, whole genome shotgun sequence	gi|206976368|ref|NZ_ABDL02000012	BcISt1	9688	11607	1920	9521	8763	CDS product=hypothetical protein, transl_table=11, protein_id=ref|ZP_03237297.1||gnl|WGS:NZ_ABDL02|BCH308197_5029	UNINTERRUPTED
Bacillus cereus H3081.97 gcontig2_1113133506626, whole genome shotgun sequence	gi|206976368|ref|NZ_ABDL02000012	BcISt1	9688	11607	1920	10334	11464	CDS product=transposase, IS605 family, transl_table=11, protein_id=ref|ZP_03237353.1||gnl|WGS:NZ_ABDL02|BCH308197_5028	ISTRON ORF
Bacillus cereus H3081.97 gcontig2_1113133506626, whole genome shotgun sequence	gi|206976368|ref|NZ_ABDL02000012	BcISt1	9688	11607	1920	11623	13623	CDS product=methyl-accepting chemotaxis protein, transl_table=11, protein_id=ref|ZP_03237303.1||gnl|WGS:NZ_ABDL02|BCH308197_5027	UNINTERRUPTED
Bacillus cereus MM3 contig00460, whole genome shotgun sequence	gi|229174245|ref|NZ_ACLW01000073	BcISt1	107488	105570	1919	104810	104328	CDS product=Coproporphyrinogen III oxidase, transl_table=11, protein_id=ref|ZP_04301881.1||gnl|WGS:NZ_ACLW01|bcere0006_34410	UNINTERRUPTED
Bacillus cereus MM3 contig00460, whole genome shotgun sequence	gi|229174245|ref|NZ_ACLW01000073	BcISt1	107488	105570	1919	105532	104885	CDS product=Phosphonate ABC transporter, permease protein, transl_table=11, protein_id=ref|ZP_04301882.1||gnl|WGS:NZ_ACLW01|bcere0006_34420	UNINTERRUPTED
Bacillus cereus MM3 contig00460, whole genome shotgun sequence	gi|229174245|ref|NZ_ACLW01000073	BcISt1	107488	105570	1919	106363	105713	CDS product=Transposase, IS605, transl_table=11, protein_id=ref|ZP_04301883.1||gnl|WGS:NZ_ACLW01|bcere0006_34430	ISTRON ORF
Bacillus cereus MM3 contig00460, whole genome shotgun sequence	gi|229174245|ref|NZ_ACLW01000073	BcISt1	107488	105570	1919	106842	106438	CDS product=Transposase, IS605, transl_table=11, protein_id=ref|ZP_04301884.1||gnl|WGS:NZ_ACLW01|bcere0006_34440	ISTRON ORF
Bacillus cereus MM3 contig00460, whole genome shotgun sequence	gi|229174245|ref|NZ_ACLW01000073	BcISt1	107488	105570	1919	107602	107477	CDS product=hypothetical protein, transl_table=11	INTERRUPTED (SAME STRAND AS ISTRON)
Bacillus cereus MM3 contig00460, whole genome shotgun sequence	gi|229174245|ref|NZ_ACLW01000073	BcISt1	107488	105570	1919	108336	107602	CDS product=hypothetical protein, transl_table=11, protein_id=ref|ZP_04301886.1||gnl|WGS:NZ_ACLW01|bcere0006_34460	UNINTERRUPTED
Bacillus cereus MM3 contig00460, whole genome shotgun sequence	gi|229174245|ref|NZ_ACLW01000073	BcISt1	107488	105570	1919	109139	108393	CDS product=Phosphonates import ATP-binding protein phnC, transl_table=11, protein_id=ref|ZP_04301887.1||gnl|WGS:NZ_ACLW01|bcere0006_34470	UNINTERRUPTED
Bacillus cereus NC7401 genomic DNA, complete genome	gi|358350621|dbj|AP007209	BcISt1	1059364	1058882	483	1058740	1058435	CDS product=conserved hypothetical protein, transl_table=11, protein_id=dbj|BAL16783.1|	UNINTERRUPTED
Bacillus cereus NC7401 genomic DNA, complete genome	gi|358350621|dbj|AP007209	BcISt1	1059364	1058882	483	1060232	1059357	CDS product=alcohol dehydrogenase, zinc-containing, transl_table=11, protein_id=dbj|BAL16784.1|	INTERRUPTED INFRAME (SAME STRAND AS ISTRON)
Bacillus cereus NC7401 genomic DNA, complete genome	gi|358350621|dbj|AP007209	BcISt1	4712577	4710658	1920	4710642	4708642	CDS product=methyl-accepting chemotaxis protein, transl_table=11, protein_id=dbj|BAL20705.1|	UNINTERRUPTED
Bacillus cereus NC7401 genomic DNA, complete genome	gi|358350621|dbj|AP007209	BcISt1	4712577	4710658	1920	4711931	4710801	CDS product=transposase, IS605 family, transl_table=11, protein_id=dbj|BAL20706.1|	ISTRON ORF
Bacillus cereus NC7401 genomic DNA, complete genome	gi|358350621|dbj|AP007209	BcISt1	4712577	4710658	1920	4712744	4713502	CDS product=conserved hypothetical protein, transl_table=11, protein_id=dbj|BAL20707.1|	UNINTERRUPTED
Bacillus cereus NC7401 genomic DNA, complete genome	gi|358350621|dbj|AP007209	BcISt1	4712577	4710658	1920	4715416	4713533	CDS product=cell wall surface anchor family protein, transl_table=11, protein_id=dbj|BAL20708.1|	UNINTERRUPTED
Bacillus cereus NVH0597-99 gcontig2_1106483384196, whole genome shotgun sequence	gi|196038187|ref|NZ_ABDK02000003	BcISt1	65372	63453	1920	61496	62590	CDS product=putative response regulator, transl_table=11, protein_id=ref|ZP_03105527.1||gnl|WGS:NZ_ABDK02|BC059799_3517	UNINTERRUPTED
Bacillus cereus NVH0597-99 gcontig2_1106483384196, whole genome shotgun sequence	gi|196038187|ref|NZ_ABDK02000003	BcISt1	65372	63453	1920	62587	62775	CDS product=hypothetical protein, transl_table=11, protein_id=ref|ZP_03105828.1||gnl|WGS:NZ_ABDK02|BC059799_3518	UNINTERRUPTED
Bacillus cereus NVH0597-99 gcontig2_1106483384196, whole genome shotgun sequence	gi|196038187|ref|NZ_ABDK02000003	BcISt1	65372	63453	1920	63447	62848	CDS product=protease synthase and sporulation negative regulatory protein PAI 2, transl_table=11, protein_id=ref|ZP_03105794.1||gnl|WGS:NZ_ABDK02|BC059799_3519	UNINTERRUPTED
Bacillus cereus NVH0597-99 gcontig2_1106483384196, whole genome shotgun sequence	gi|196038187|ref|NZ_ABDK02000003	BcISt1	65372	63453	1920	64726	63596	CDS product=transposase, IS605 family, transl_table=11, protein_id=ref|ZP_03105668.1||gnl|WGS:NZ_ABDK02|BC059799_3520	ISTRON ORF
Bacillus cereus NVH0597-99 gcontig2_1106483384196, whole genome shotgun sequence	gi|196038187|ref|NZ_ABDK02000003	BcISt1	65372	63453	1920	66024	65497	CDS product=hypothetical protein, transl_table=11, protein_id=ref|ZP_03105563.1||gnl|WGS:NZ_ABDK02|BC059799_3521	UNINTERRUPTED
Bacillus cereus NVH0597-99 gcontig2_1106483384196, whole genome shotgun sequence	gi|196038187|ref|NZ_ABDK02000003	BcISt1	65372	63453	1920	66395	66048	CDS product=hypothetical protein, transl_table=11	UNINTERRUPTED
Bacillus cereus Q1, complete genome	gi|221237819|gb|CP000227	BcISt1	1069995	1069513	483	1068824	1068970	CDS product=conserved hypothetical protein, transl_table=11	UNINTERRUPTED
Bacillus cereus Q1, complete genome	gi|221237819|gb|CP000227	BcISt1	1069995	1069513	483	1069371	1069066	CDS product=conserved hypothetical protein, transl_table=11	UNINTERRUPTED
Bacillus cereus Q1, complete genome	gi|221237819|gb|CP000227	BcISt1	1069995	1069513	483	1070959	1069988	CDS product=NADPH:quinone reductase (quinone oxidoreductase), transl_table=11, protein_id=gb|ACM11510.1||gnl|mgcchina|BC1080	INTERRUPTED INFRAME (SAME STRAND AS ISTRON)
Bacillus cereus Q1, complete genome	gi|221237819|gb|CP000227	BcISt1	1069995	1069513	483	1070965	1071117	CDS product=conserved hypothetical protein, transl_table=11	UNINTERRUPTED
Bacillus cereus Q1, complete genome	gi|221237819|gb|CP000227	BcISt1	4699362	4697443	1920	4697427	4695427	CDS product=methyl-accepting chemotaxis protein, transl_table=11	UNINTERRUPTED
Bacillus cereus Q1, complete genome	gi|221237819|gb|CP000227	BcISt1	4699362	4697443	1920	4698716	4697586	CDS product=transposase, IS605 family, transl_table=11, protein_id=gb|ACM15234.1||gnl|mgcchina|BC4833	ISTRON ORF
Bacillus cereus Q1, complete genome	gi|221237819|gb|CP000227	BcISt1	4699362	4697443	1920	4699529	4700287	CDS product=probable transcriptional regulator, transl_table=11	UNINTERRUPTED
Bacillus cereus Q1, complete genome	gi|221237819|gb|CP000227	BcISt1	4699362	4697443	1920	4702405	4700318	CDS product=cell wall surface anchor family protein, transl_table=11	UNINTERRUPTED
Bacillus cereus Rock1-3 contig00047, whole genome shotgun sequence	gi|229118181|ref|NZ_ACMG01000080	BcISt1	22477	24397	1921	21635	21312	CDS product=Transcriptional regulator, ArsR, transl_table=11, protein_id=ref|ZP_04247560.1||gnl|WGS:NZ_ACMG01|bcere0017_44710	UNINTERRUPTED
Bacillus cereus Rock1-3 contig00047, whole genome shotgun sequence	gi|229118181|ref|NZ_ACMG01000080	BcISt1	22477	24397	1921	22091	21636	CDS product=hypothetical protein, transl_table=11, protein_id=ref|ZP_04247561.1||gnl|WGS:NZ_ACMG01|bcere0017_44720	UNINTERRUPTED
Bacillus cereus Rock1-3 contig00047, whole genome shotgun sequence	gi|229118181|ref|NZ_ACMG01000080	BcISt1	22477	24397	1921	23123	23587	CDS product=Transposase, IS605, transl_table=11, protein_id=ref|ZP_04247562.1||gnl|WGS:NZ_ACMG01|bcere0017_44730	ISTRON ORF
Bacillus cereus Rock1-3 contig00047, whole genome shotgun sequence	gi|229118181|ref|NZ_ACMG01000080	BcISt1	22477	24397	1921	23664	24254	CDS product=Transposase, IS605, transl_table=11, protein_id=ref|ZP_04247563.1||gnl|WGS:NZ_ACMG01|bcere0017_44740	ISTRON ORF
Bacillus cereus Rock1-3 contig00047, whole genome shotgun sequence	gi|229118181|ref|NZ_ACMG01000080	BcISt1	22477	24397	1921	24408	24635	CDS product=hypothetical protein, transl_table=11, protein_id=ref|ZP_04247564.1||gnl|WGS:NZ_ACMG01|bcere0017_44750	UNINTERRUPTED
Bacillus cereus Rock1-3 contig00047, whole genome shotgun sequence	gi|229118181|ref|NZ_ACMG01000080	BcISt1	22477	24397	1921	25004	24822	CDS product=hypothetical protein, transl_table=11, protein_id=ref|ZP_04247565.1||gnl|WGS:NZ_ACMG01|bcere0017_44760	UNINTERRUPTED
Bacillus cereus Rock1-3 contig00056, whole genome shotgun sequence	gi|229115030|ref|NZ_ACMG01000028	BcISt1	86726	84773	1954	84767	84318	CDS product=hypothetical protein, transl_table=11, protein_id=ref|ZP_04244533.1||gnl|WGS:NZ_ACMG01|bcere0017_14180	UNINTERRUPTED
Bacillus cereus Rock1-3 contig00056, whole genome shotgun sequence	gi|229115030|ref|NZ_ACMG01000028	BcISt1	86726	84773	1954	86046	84916	CDS product=Transposase, IS605, transl_table=11, protein_id=ref|ZP_04244534.1||gnl|WGS:NZ_ACMG01|bcere0017_14190	ISTRON ORF
Bacillus cereus Rock1-3 contig00056, whole genome shotgun sequence	gi|229115030|ref|NZ_ACMG01000028	BcISt1	86726	84773	1954	86752	87111	CDS product=hypothetical protein, transl_table=11, protein_id=ref|ZP_04244535.1||gnl|WGS:NZ_ACMG01|bcere0017_14200	UNINTERRUPTED
Bacillus cereus Rock1-3 contig00056, whole genome shotgun sequence	gi|229115030|ref|NZ_ACMG01000028	BcISt1	86726	84773	1954	87115	88350	CDS product=Glutathionylspermidine synthase, transl_table=11, protein_id=ref|ZP_04244536.1||gnl|WGS:NZ_ACMG01|bcere0017_14210	UNINTERRUPTED
Bacillus cereus Rock3-29 contig00268, whole genome shotgun sequence	gi|229096073|ref|NZ_ACMJ01000036	BcISt1	86842	84888	1955	84882	84433	CDS product=hypothetical protein, transl_table=11, protein_id=ref|ZP_04227141.1||gnl|WGS:NZ_ACMJ01|bcere0020_14160	UNINTERRUPTED
Bacillus cereus Rock3-29 contig00268, whole genome shotgun sequence	gi|229096073|ref|NZ_ACMJ01000036	BcISt1	86842	84888	1955	86056	85031	CDS product=Transposase, IS605, transl_table=11, protein_id=ref|ZP_04227142.1||gnl|WGS:NZ_ACMJ01|bcere0020_14170	ISTRON ORF
Bacillus cereus Rock3-29 contig00268, whole genome shotgun sequence	gi|229096073|ref|NZ_ACMJ01000036	BcISt1	86842	84888	1955	86868	87227	CDS product=hypothetical protein, transl_table=11, protein_id=ref|ZP_04227143.1||gnl|WGS:NZ_ACMJ01|bcere0020_14180	UNINTERRUPTED
Bacillus cereus Rock3-29 contig00268, whole genome shotgun sequence	gi|229096073|ref|NZ_ACMJ01000036	BcISt1	86842	84888	1955	87231	88466	CDS product=Glutathionylspermidine synthase, transl_table=11, protein_id=ref|ZP_04227144.1||gnl|WGS:NZ_ACMJ01|bcere0020_14190	UNINTERRUPTED
Bacillus cereus Rock4-18 contig00059, whole genome shotgun sequence	gi|229074775|ref|NZ_ACMN01000033	BcISt1	86734	84781	1954
Bacillus cereus Rock4-2 contig00206, whole genome shotgun sequence	gi|229078268|ref|NZ_ACMM01000123	BcISt1	60895	62813	1919	58785	59981	CDS product=Oxalate decarboxylase oxdD, transl_table=11, protein_id=ref|ZP_04210902.1||gnl|WGS:NZ_ACMM01|bcere0023_10090	UNINTERRUPTED
Bacillus cereus Rock4-2 contig00206, whole genome shotgun sequence	gi|229078268|ref|NZ_ACMM01000123	BcISt1	60895	62813	1919	60379	60828	CDS product=hypothetical protein, transl_table=11, protein_id=ref|ZP_04210903.1||gnl|WGS:NZ_ACMM01|bcere0023_10100	UNINTERRUPTED
Bacillus cereus Rock4-2 contig00206, whole genome shotgun sequence	gi|229078268|ref|NZ_ACMM01000123	BcISt1	60895	62813	1919	61541	62170	CDS product=Transposase, IS605, transl_table=11, protein_id=ref|ZP_04210904.1||gnl|WGS:NZ_ACMM01|bcere0023_10110	ISTRON ORF
Bacillus cereus Rock4-2 contig00206, whole genome shotgun sequence	gi|229078268|ref|NZ_ACMM01000123	BcISt1	60895	62813	1919	62197	62670	CDS product=Transposase, IS605, transl_table=11, protein_id=ref|ZP_04210905.1||gnl|WGS:NZ_ACMM01|bcere0023_10120	ISTRON ORF
Bacillus cereus Rock4-2 contig00206, whole genome shotgun sequence	gi|229078268|ref|NZ_ACMM01000123	BcISt1	60895	62813	1919	62824	63384	CDS product=Glycerol-3-phosphate responsive antiterminator, GlpP, transl_table=11, protein_id=ref|ZP_04210906.1||gnl|WGS:NZ_ACMM01|bcere0023_10130	UNINTERRUPTED
Bacillus cereus Rock4-2 contig00206, whole genome shotgun sequence	gi|229078268|ref|NZ_ACMM01000123	BcISt1	60895	62813	1919	63611	64432	CDS product=Glycerol uptake facilitator protein, transl_table=11, protein_id=ref|ZP_04210907.1||gnl|WGS:NZ_ACMM01|bcere0023_10140	UNINTERRUPTED
Bacillus cereus SJ1, whole genome shotgun sequence	gi|300117613|ref|NZ_ADFM01000009	BcISt1	30145	28227	1919	27268	27059	CDS product=hypothetical protein, transl_table=11	UNINTERRUPTED
Bacillus cereus SJ1, whole genome shotgun sequence	gi|300117613|ref|NZ_ADFM01000009	BcISt1	30145	28227	1919	28221	27616	CDS product=protease synthase and sporulation negative regulatory protein PAI 2, transl_table=11, protein_id=ref|ZP_07055421.1||gnl|WGS:NZ_ADFM01|BCSJ1_02030	UNINTERRUPTED
Bacillus cereus SJ1, whole genome shotgun sequence	gi|300117613|ref|NZ_ADFM01000009	BcISt1	30145	28227	1919	29499	28609	CDS product=transposase, IS605 family protein, transl_table=11, protein_id=ref|ZP_07055422.1||gnl|WGS:NZ_ADFM01|BCSJ1_02035	ISTRON ORF
Bacillus cereus SJ1, whole genome shotgun sequence	gi|300117613|ref|NZ_ADFM01000009	BcISt1	30145	28227	1919	29627	29499	CDS product=hypothetical protein, transl_table=11	ISTRON ORF
Bacillus cereus SJ1, whole genome shotgun sequence	gi|300117613|ref|NZ_ADFM01000009	BcISt1	30145	28227	1919	30797	30270	CDS product=hypothetical protein, transl_table=11, protein_id=ref|ZP_07055424.1||gnl|WGS:NZ_ADFM01|BCSJ1_02045	UNINTERRUPTED
Bacillus cereus SJ1, whole genome shotgun sequence	gi|300117613|ref|NZ_ADFM01000009	BcISt1	30145	28227	1919	31168	30821	CDS product=hypothetical protein, transl_table=11	UNINTERRUPTED
Bacillus cereus SJ1, whole genome shotgun sequence	gi|300117737|ref|NZ_ADFM01000019	BcISt1	155202	153283	1920
Bacillus mycoides DSM 2048 contig00078, whole genome shotgun sequence	gi|229012899|ref|NZ_ACMU01000065	BcISt1	175964	174011	1954	172547	173617	CDS product=Proline dipeptidase, transl_table=11, protein_id=ref|ZP_04170225.1||gnl|WGS:NZ_ACMU01|bmyco0001_34980	UNINTERRUPTED
Bacillus mycoides DSM 2048 contig00078, whole genome shotgun sequence	gi|229012899|ref|NZ_ACMU01000065	BcISt1	175964	174011	1954	174001	173660	CDS product=hypothetical protein, transl_table=11, protein_id=ref|ZP_04170226.1||gnl|WGS:NZ_ACMU01|bmyco0001_34990	UNINTERRUPTED
Bacillus mycoides DSM 2048 contig00078, whole genome shotgun sequence	gi|229012899|ref|NZ_ACMU01000065	BcISt1	175964	174011	1954	175284	174154	CDS product=Transposase, IS605, transl_table=11, protein_id=ref|ZP_04170227.1||gnl|WGS:NZ_ACMU01|bmyco0001_35000	ISTRON ORF
Bacillus mycoides DSM 2048 contig00078, whole genome shotgun sequence	gi|229012899|ref|NZ_ACMU01000065	BcISt1	175964	174011	1954	176217	175993	CDS product=hypothetical protein, transl_table=11, protein_id=ref|ZP_04170228.1||gnl|WGS:NZ_ACMU01|bmyco0001_35010	UNINTERRUPTED
Bacillus mycoides DSM 2048 contig00078, whole genome shotgun sequence	gi|229012899|ref|NZ_ACMU01000065	BcISt1	175964	174011	1954	176523	177908	CDS product=Transporter, transl_table=11, protein_id=ref|ZP_04170229.1||gnl|WGS:NZ_ACMU01|bmyco0001_35020	UNINTERRUPTED
Bacillus sp. 7_6_55CFAA_CT2 cont1.86, whole genome shotgun sequence	gi|365163368|ref|NZ_ACWE01000086	BcISt1	36878	38797	1920	35842	36747	CDS product=YegS//BmrU family lipid kinase, transl_table=11	UNINTERRUPTED
Bacillus sp. 7_6_55CFAA_CT2 cont1.86, whole genome shotgun sequence	gi|365163368|ref|NZ_ACWE01000086	BcISt1	36878	38797	1920	37524	38654	CDS product=IS605 OrfB family transposase, transl_table=11	ISTRON ORF
Bacillus sp. 7_6_55CFAA_CT2 cont1.86, whole genome shotgun sequence	gi|365163368|ref|NZ_ACWE01000086	BcISt1	36878	38797	1920	38802	39545	CDS product=HAD hydrolase, family IA, transl_table=11	UNINTERRUPTED
Bacillus sp. 7_6_55CFAA_CT2 cont1.86, whole genome shotgun sequence	gi|365163368|ref|NZ_ACWE01000086	BcISt1	36878	38797	1920	39700	41064	CDS product=4-aminobutyrate transaminase, transl_table=11	UNINTERRUPTED
Bacillus thuringiensis BMB171, complete genome	gi|296321890|gb|CP001903	BcISt1	3075828	3073909	1920	3073114	3071909	CDS product=N-acyl-L-amino acid amidohydrolase, transl_table=11	UNINTERRUPTED
Bacillus thuringiensis BMB171, complete genome	gi|296321890|gb|CP001903	BcISt1	3075828	3073909	1920	3073878	3073381	CDS product=DNA helicase, transl_table=11	UNINTERRUPTED
Bacillus thuringiensis BMB171, complete genome	gi|296321890|gb|CP001903	BcISt1	3075828	3073909	1920	3075182	3074052	CDS product=Transposase, IS605, transl_table=11	ISTRON ORF
Bacillus thuringiensis BMB171, complete genome	gi|296321890|gb|CP001903	BcISt1	3075828	3073909	1920	3077575	3075821	CDS product=DNA helicase, transl_table=11	INTERRUPTED INFRAME (SAME STRAND AS ISTRON)
Bacillus thuringiensis serovar chinensis CT-43, complete genome	gi|326937797|gb|CP001907	BcISt1	914675	916594	1920	914253	913693	CDS product=hypothetical protein, transl_table=11	UNINTERRUPTED
Bacillus thuringiensis serovar chinensis CT-43, complete genome	gi|326937797|gb|CP001907	BcISt1	914675	916594	1920	915321	916451	CDS product=Transposase, IS605, transl_table=11	ISTRON ORF
Bacillus thuringiensis serovar chinensis CT-43, complete genome	gi|326937797|gb|CP001907	BcISt1	914675	916594	1920	916595	918292	CDS product=acetolactate synthase, transl_table=11	UNINTERRUPTED
Bacillus thuringiensis serovar chinensis CT-43, complete genome	gi|326937797|gb|CP001907	BcISt1	4243470	4241551	1920	4241546	4240728	CDS product=N-acetylglucosaminyl transferase, transl_table=11	UNINTERRUPTED
Bacillus thuringiensis serovar chinensis CT-43, complete genome	gi|326937797|gb|CP001907	BcISt1	4243470	4241551	1920	4242824	4241694	CDS product=Transposase, IS605, transl_table=11	ISTRON ORF
Bacillus thuringiensis serovar chinensis CT-43, complete genome	gi|326937797|gb|CP001907	BcISt1	4243470	4241551	1920	4243701	4243459	CDS product=N-acetylglucosaminyl transferase, transl_table=11	INTERRUPTED (SAME STRAND AS ISTRON)
Bacillus thuringiensis serovar chinensis CT-43, complete genome	gi|326937797|gb|CP001907	BcISt1	4243470	4241551	1920	4247118	4243720	CDS product=5-methyltetrahydrofolate--homocysteine methyltransferase, transl_table=11	UNINTERRUPTED
Bacillus thuringiensis serovar finitimus YBT-020, complete genome	gi|324323994|gb|CP002508	BcISt1	1497312	1498333	1022	1495296	1496465	CDS product=N-acyl-L-amino acid amidohydrolase, transl_table=11, protein_id=gb|ADY20748.1||gnl|hzau|YBT020_07510	UNINTERRUPTED
Bacillus thuringiensis serovar finitimus YBT-020, complete genome	gi|324323994|gb|CP002508	BcISt1	1497312	1498333	1022	1496690	1496866	CDS product=hypothetical protein, transl_table=11	UNINTERRUPTED
Bacillus thuringiensis serovar finitimus YBT-020, complete genome	gi|324323994|gb|CP002508	BcISt1	1497312	1498333	1022	1496859	1497305	CDS product=flavodoxin, transl_table=11, protein_id=gb|ADY20750.1||gnl|hzau|YBT020_07520	UNINTERRUPTED
Bacillus thuringiensis serovar finitimus YBT-020, complete genome	gi|324323994|gb|CP002508	BcISt1	1497312	1498333	1022	1497830	1497958	CDS product=hypothetical protein, transl_table=11	ISTRON ORF
Bacillus thuringiensis serovar finitimus YBT-020, complete genome	gi|324323994|gb|CP002508	BcISt1	1497312	1498333	1022	1497958	1498059	CDS product=hypothetical protein, transl_table=11	ISTRON ORF
Bacillus thuringiensis serovar finitimus YBT-020, complete genome	gi|324323994|gb|CP002508	BcISt1	1497312	1498333	1022	1498347	1499120	CDS product=hypothetical protein, transl_table=11	UNINTERRUPTED
Bacillus thuringiensis serovar finitimus YBT-020, complete genome	gi|324323994|gb|CP002508	BcISt1	1497312	1498333	1022	1499218	1499379	CDS product=hypothetical protein, transl_table=11	UNINTERRUPTED
Bacillus thuringiensis serovar finitimus YBT-020, complete genome	gi|324323994|gb|CP002508	BcISt1	3119767	3117923	1845	3117031	3116867	CDS product=hypothetical protein, transl_table=11	UNINTERRUPTED
Bacillus thuringiensis serovar finitimus YBT-020, complete genome	gi|324323994|gb|CP002508	BcISt1	3119767	3117923	1845	3117913	3117698	CDS product=hypothetical protein, transl_table=11	UNINTERRUPTED
Bacillus thuringiensis serovar finitimus YBT-020, complete genome	gi|324323994|gb|CP002508	BcISt1	3119767	3117923	1845	3119196	3118066	CDS product=IS605 family transposase, transl_table=11, protein_id=gb|ADY22420.1||gnl|hzau|YBT020_15950	ISTRON ORF
Bacillus thuringiensis serovar finitimus YBT-020, complete genome	gi|324323994|gb|CP002508	BcISt1	3119767	3117923	1845	3121564	3120119	CDS product=hypothetical protein, transl_table=11, protein_id=gb|ADY22421.1||gnl|hzau|YBT020_15955	UNINTERRUPTED
Bacillus thuringiensis serovar israelensis ATCC 35646 sq1538, whole genome shotgun sequence	gi|75763818|ref|NZ_AAJM01000471	BcISt1	1320	3185	1866	356	1327	CDS product=Quinone oxidoreductase EC_number 1.6.5.5, transl_table=11	INTERRUPTED INFRAME (SAME STRAND AS ISTRON)
Bacillus thuringiensis serovar israelensis ATCC 35646 sq1538, whole genome shotgun sequence	gi|75763818|ref|NZ_AAJM01000471	BcISt1	1320	3185	1866	1966	3042	CDS product=Transposase, transl_table=11	ISTRON ORF
Bacillus thuringiensis serovar konkukian str. 97-27, complete genome	gi|49328240|gb|AE017355	BcISt1	4622800	4620894	1907	4620009	4619818	CDS product=hypothetical protein, transl_table=11, protein_id=gb|AAT60985.1||gnl|jgilanl|BT9727_4573, note=Structural feature(s) predicted by Psort:Uncleavable N-term signal seq: 4620009 - 4619953; Transmembrane: 4619986 - 4619970; Bacillus cereus group-specific protein, uncharacterized	UNINTERRUPTED
Bacillus thuringiensis serovar konkukian str. 97-27, complete genome	gi|49328240|gb|AE017355	BcISt1	4622800	4620894	1907	4620930	4620178	CDS product=gluconate permease, C-terminal fragment, GntP family, transl_table=11, protein_id=gb|AAT60986.1||gnl|jgilanl|BT9727_4574, note=Structural feature(s) predicted by Psort:Transmembrane: 4620767 - 4620751; Transmembrane: 4620745 - 4620729; Transmembrane: 4620824 - 4620808; Transmembrane: 4620786 - 4620770; Transmembrane: 4620697 - 4620681; Transmembrane: 4620857 - 4620841; Transmembrane: …	INTERRUPTED (SAME STRAND AS ISTRON)
Bacillus thuringiensis serovar konkukian str. 97-27, complete genome	gi|49328240|gb|AE017355	BcISt1	4622800	4620894	1907	4622167	4621037	CDS product=transposase, IS605 family, transl_table=11, protein_id=gb|AAT60987.1||gnl|jgilanl|BT9727_4575	ISTRON ORF
Bacillus thuringiensis serovar konkukian str. 97-27, complete genome	gi|49328240|gb|AE017355	BcISt1	4622800	4620894	1907	4623561	4622836	CDS product=transcriptional regulator, GntR family, transl_table=11, protein_id=gb|AAT60988.1||gnl|jgilanl|BT9727_4576	UNINTERRUPTED
Bacillus thuringiensis serovar konkukian str. 97-27, complete genome	gi|49328240|gb|AE017355	BcISt1	4622800	4620894	1907	4624577	4623561	CDS product=2-dehydro-3-deoxygluconokinase; carbohydrate kinase, PfkB family EC_number 2.7.1.45, transl_table=11, protein_id=gb|AAT60989.1||gnl|jgilanl|BT9727_4577	UNINTERRUPTED
Bacillus thuringiensis serovar kurstaki str. T03a001 contig01004, whole genome shotgun sequence	gi|228955375|ref|NZ_ACND01000132	BcISt1	93059	91140	1920	91131	89470	CDS product=Glycolate permease glcA, transl_table=11, protein_id=ref|ZP_04117476.1||gnl|WGS:NZ_ACND01|bthur0006_48270	UNINTERRUPTED
Bacillus thuringiensis serovar kurstaki str. T03a001 contig01004, whole genome shotgun sequence	gi|228955375|ref|NZ_ACND01000132	BcISt1	93059	91140	1920	92413	91283	CDS product=Transposase, IS605, transl_table=11, protein_id=ref|ZP_04117477.1||gnl|WGS:NZ_ACND01|bthur0006_48280	ISTRON ORF
Bacillus thuringiensis serovar kurstaki str. T03a001 contig01004, whole genome shotgun sequence	gi|228955375|ref|NZ_ACND01000132	BcISt1	93059	91140	1920	93343	93660	CDS product=hypothetical protein, transl_table=11, protein_id=ref|ZP_04117478.1||gnl|WGS:NZ_ACND01|bthur0006_48290	UNINTERRUPTED
Bacillus thuringiensis serovar kurstaki str. T03a001 contig01004, whole genome shotgun sequence	gi|228955375|ref|NZ_ACND01000132	BcISt1	93059	91140	1920	94223	93732	CDS product=hypothetical protein, transl_table=11, protein_id=ref|ZP_04117479.1||gnl|WGS:NZ_ACND01|bthur0006_48300	UNINTERRUPTED
Bacillus thuringiensis serovar sotto str. T04001 contig01993, whole genome shotgun sequence	gi|228964068|ref|NZ_ACNB01000045	BcISt1	3269	1350	1920	660	806	CDS product=hypothetical protein, transl_table=11, protein_id=ref|ZP_04125196.1||gnl|WGS:NZ_ACNB01|bthur0004_9260	UNINTERRUPTED
Bacillus thuringiensis serovar sotto str. T04001 contig01993, whole genome shotgun sequence	gi|228964068|ref|NZ_ACNB01000045	BcISt1	3269	1350	1920	1226	903	CDS product=hypothetical protein, transl_table=11, protein_id=ref|ZP_04125197.1||gnl|WGS:NZ_ACNB01|bthur0004_9270	UNINTERRUPTED
Bacillus thuringiensis serovar sotto str. T04001 contig01993, whole genome shotgun sequence	gi|228964068|ref|NZ_ACNB01000045	BcISt1	3269	1350	1920	2623	1493	CDS product=Transposase, IS605, transl_table=11, protein_id=ref|ZP_04125198.1||gnl|WGS:NZ_ACNB01|bthur0004_9280	ISTRON ORF
Bacillus thuringiensis serovar sotto str. T04001 contig01993, whole genome shotgun sequence	gi|228964068|ref|NZ_ACNB01000045	BcISt1	3269	1350	1920	4233	3262	CDS product=Polyketide synthase, transl_table=11, protein_id=ref|ZP_04125199.1||gnl|WGS:NZ_ACNB01|bthur0004_9290	INTERRUPTED INFRAME (SAME STRAND AS ISTRON)
Bacillus thuringiensis serovar thuringiensis str. T01001 contig00011, whole genome shotgun sequence	gi|228974262|ref|NZ_ACNA01000093	BcISt1	64402	62483	1920	62478	61660	CDS product=UDP-N-acetylglucosamine--N-acetylmuramyl-(pentapeptide) pyrophosphoryl-undecaprenol N-acetylglucosamine transferase, transl_table=11, protein_id=ref|ZP_04134914.1||gnl|WGS:NZ_ACNA01|bthur0003_40990	UNINTERRUPTED
Bacillus thuringiensis serovar thuringiensis str. T01001 contig00011, whole genome shotgun sequence	gi|228974262|ref|NZ_ACNA01000093	BcISt1	64402	62483	1920	63756	62626	CDS product=Transposase, IS605, transl_table=11, protein_id=ref|ZP_04134915.1||gnl|WGS:NZ_ACNA01|bthur0003_41000	ISTRON ORF
Bacillus thuringiensis serovar thuringiensis str. T01001 contig00011, whole genome shotgun sequence	gi|228974262|ref|NZ_ACNA01000093	BcISt1	64402	62483	1920	64633	64391	CDS product=UDP-N-acetylglucosamine--N-acetylmuramyl-(pentapeptide) pyrophosphoryl-undecaprenol N-acetylglucosamine transferase, transl_table=11, protein_id=ref|ZP_04134916.1||gnl|WGS:NZ_ACNA01|bthur0003_41010	INTERRUPTED (SAME STRAND AS ISTRON)
Bacillus thuringiensis serovar thuringiensis str. T01001 contig00011, whole genome shotgun sequence	gi|228974262|ref|NZ_ACNA01000093	BcISt1	64402	62483	1920	68050	64652	CDS product=Methionine synthase, transl_table=11, protein_id=ref|ZP_04134917.1||gnl|WGS:NZ_ACNA01|bthur0003_41020	UNINTERRUPTED
Bacillus thuringiensis serovar thuringiensis str. T01001 contig00012, whole genome shotgun sequence	gi|228970864|ref|NZ_ACNA01000025	BcISt1	126583	128502	1920	126170	125601	CDS product=hypothetical protein, transl_table=11, protein_id=ref|ZP_04131639.1||gnl|WGS:NZ_ACNA01|bthur0003_7870	UNINTERRUPTED
Bacillus thuringiensis serovar thuringiensis str. T01001 contig00012, whole genome shotgun sequence	gi|228970864|ref|NZ_ACNA01000025	BcISt1	126583	128502	1920	127229	128359	CDS product=Transposase, IS605, transl_table=11, protein_id=ref|ZP_04131640.1||gnl|WGS:NZ_ACNA01|bthur0003_7880	ISTRON ORF
Bacillus thuringiensis serovar thuringiensis str. T01001 contig00012, whole genome shotgun sequence	gi|228970864|ref|NZ_ACNA01000025	BcISt1	126583	128502	1920	128503	130200	CDS product=Acetolactate synthase, transl_table=11, protein_id=ref|ZP_04131641.1||gnl|WGS:NZ_ACNA01|bthur0003_7890	UNINTERRUPTED
Bacillus thuringiensis str. Al Hakam, complete genome	gi|118415003|gb|CP000485	BcISt1	4978912	4976993	1920	4977029	4975326	CDS product=L-lactate permease, transl_table=11	INTERRUPTED (SAME STRAND AS ISTRON)
Bacillus thuringiensis str. Al Hakam, complete genome	gi|118415003|gb|CP000485	BcISt1	4978912	4976993	1920	4978266	4977136	CDS product=transposase, IS605 family, transl_table=11	ISTRON ORF
Bacillus thuringiensis str. Al Hakam, complete genome	gi|118415003|gb|CP000485	BcISt1	4978912	4976993	1920	4980069	4979578	CDS product=conserved hypothetical protein, transl_table=11	UNINTERRUPTED
Bacillus weihenstephanensis KBAB4, complete genome	gi|163860210|gb|CP000903	BcISt1	3093051	3090661	2391	3090659	3088998	CDS product=ABC transporter related, transl_table=11, protein_id=gb|ABY44222.1||gnl|jgi|BcerKBAB4_3041, note=PFAM: ABC transporter related~SMART: AAA ATPase~KEGG: bca:BCE_3323 ABC transporter, ATP-binding protein, db_xref=InterPro:IPR003439	UNINTERRUPTED
Bacillus weihenstephanensis KBAB4, complete genome	gi|163860210|gb|CP000903	BcISt1	3093051	3090661	2391	3091934	3090804	CDS product=transposase, IS605 OrfB family, transl_table=11, protein_id=gb|ABY44223.1||gnl|jgi|BcerKBAB4_3042, note=TIGRFAM: transposase, IS605 OrfB family~PFAM: putative transposase IS891/IS1136/IS1341 family; transposase IS605 OrfB~KEGG: btk:BT9727_4575 transposase, IS605 family, db_xref=InterPro:IPR001959	ISTRON ORF
Bacillus weihenstephanensis KBAB4, complete genome	gi|163860210|gb|CP000903	BcISt1	3093051	3090661	2391	3093896	3093012	CDS product=cobalt transport protein, transl_table=11, protein_id=gb|ABY44224.1||gnl|jgi|BcerKBAB4_3044, note=PFAM: cobalt transport protein~KEGG: bca:BCE_3324 ABC transporter, permease protein	INTERRUPTED (SAME STRAND AS ISTRON)
Bacillus weihenstephanensis KBAB4, complete genome	gi|163860210|gb|CP000903	BcISt1	3093051	3090661	2391	3094741	3093920	CDS product=conserved hypothetical protein, transl_table=11, protein_id=gb|ABY44225.1||gnl|jgi|BcerKBAB4_3045	UNINTERRUPTED
Clostridium botulinum B1 str. Okra, complete genome	gi|169119423|gb|CP000939	CbISt1	837119	838268	1150	835844	836608	CDS product=transcriptional regulator, MerR family, transl_table=11, protein_id=gb|ACA45713.1||gnl|tigr|CLD_0049	UNINTERRUPTED
Clostridium botulinum B1 str. Okra, complete genome	gi|169119423|gb|CP000939	CbISt1	837119	838268	1150	837607	838083	CDS product=transposase, transl_table=11, protein_id=gb|ACA44073.1||gnl|tigr|CLD_0047	ISTRON ORF
Clostridium botulinum B1 str. Okra, complete genome	gi|169119423|gb|CP000939	CbISt1	837119	838268	1150	838313	838738	CDS product=dehydrogenase domain protein, transl_table=11	UNINTERRUPTED
Clostridium botulinum B1 str. Okra, complete genome	gi|169119423|gb|CP000939	CbISt1	837119	838268	1150	838835	838981	CDS product=hypothetical protein, transl_table=11, protein_id=gb|ACA46243.1||gnl|tigr|CLD_0045	UNINTERRUPTED
Clostridium botulinum B1 str. Okra, complete genome	gi|169119423|gb|CP000939	CbISt1	837119	838268	1150	839068	840762	CDS product=67 kDa myosin-cross-reactive antigen family protein, transl_table=11, protein_id=gb|ACA46635.1||gnl|tigr|CLD_0044	UNINTERRUPTED
Clostridium botulinum F str. 230613, complete genome	gi|295317476|gb|CP002011	CbISt1	826145	827522	1378	824870	825649	CDS product=transcriptional regulator, MerR family, transl_table=11, protein_id=gb|ADF98527.1||gnl|sklbime|CBF_0756	UNINTERRUPTED
Clostridium botulinum F str. 230613, complete genome	gi|295317476|gb|CP002011	CbISt1	826145	827522	1378	825999	825787	CDS product=transposase, transl_table=11	UNINTERRUPTED
Clostridium botulinum F str. 230613, complete genome	gi|295317476|gb|CP002011	CbISt1	826145	827522	1378	826016	826156	CDS product=hypothetical protein, transl_table=11	INTERRUPTED (SAME STRAND AS ISTRON)
Clostridium botulinum F str. 230613, complete genome	gi|295317476|gb|CP002011	CbISt1	826145	827522	1378	826707	826835	CDS product=transposase, transl_table=11	ISTRON ORF
Clostridium botulinum F str. 230613, complete genome	gi|295317476|gb|CP002011	CbISt1	826145	827522	1378	826851	827327	CDS product=transposase, transl_table=11	ISTRON ORF
Clostridium botulinum F str. 230613, complete genome	gi|295317476|gb|CP002011	CbISt1	826145	827522	1378	827609	827992	CDS product=dehydrogenase domain protein, transl_table=11, protein_id=gb|ADF98532.1||gnl|sklbime|CBF_0761	UNINTERRUPTED
Clostridium botulinum F str. 230613, complete genome	gi|295317476|gb|CP002011	CbISt1	826145	827522	1378	828089	828235	CDS product=hypothetical protein, transl_table=11, protein_id=gb|ADF98533.1||gnl|sklbime|CBF_0762	UNINTERRUPTED
Clostridium botulinum F str. 230613, complete genome	gi|295317476|gb|CP002011	CbISt1	826145	827522	1378	828322	830016	CDS product=myosin-cross-reactive antigen family protein, transl_table=11, protein_id=gb|ADF98534.1||gnl|sklbime|CBF_0763	UNINTERRUPTED
Clostridium botulinum F str. Langeland, complete genome	gi|152933790|gb|CP000728	CbISt1	825869	827246	1378	824594	825373	CDS product=transcriptional regulator, MerR family, transl_table=11, protein_id=gb|ABS42496.1||gnl|tigr|CLI_0788	UNINTERRUPTED
Clostridium botulinum F str. Langeland, complete genome	gi|152933790|gb|CP000728	CbISt1	825869	827246	1378	825950	826268	ncRNA ncRNA_class=autocatalytically_spliced_intron	ISTRON ORF
Clostridium botulinum F str. Langeland, complete genome	gi|152933790|gb|CP000728	CbISt1	825869	827246	1378	827270	827716	CDS product=dehydrogenase domain protein, transl_table=11, protein_id=gb|ABS41227.1||gnl|tigr|CLI_0792	UNINTERRUPTED
Clostridium botulinum F str. Langeland, complete genome	gi|152933790|gb|CP000728	CbISt1	825869	827246	1378	827813	827959	CDS product=hypothetical protein, transl_table=11, protein_id=gb|ABS42014.1||gnl|tigr|CLI_0793	UNINTERRUPTED
Clostridium botulinum F str. Langeland, complete genome	gi|152933790|gb|CP000728	CbISt1	825869	827246	1378	828046	829740	CDS product=myosin-cross-reactive antigen family protein, transl_table=11, protein_id=gb|ABS39566.1||gnl|tigr|CLI_0794	UNINTERRUPTED
Clostridium botulinum E1 str. 'BoNT E Beluga' CLO.Contig141, whole genome shotgun sequence	gi|251777588|ref|NZ_ACSC01000002	CbISt2	1596991	1599045	2055	1595629	1596309	CDS product=hypothetical protein, transl_table=11, protein_id=ref|ZP_04822076.1||gnl|WGS:NZ_ACSC01|CLO_1595	UNINTERRUPTED
Clostridium botulinum E1 str. 'BoNT E Beluga' CLO.Contig141, whole genome shotgun sequence	gi|251777588|ref|NZ_ACSC01000002	CbISt2	1596991	1599045	2055	1596466	1597002	CDS product=FMN-dependent NADH-azoreductase family protein, transl_table=11, protein_id=ref|ZP_04821303.1||gnl|WGS:NZ_ACSC01|CLO_1596	INTERRUPTED (SAME STRAND AS ISTRON)
Clostridium botulinum E1 str. 'BoNT E Beluga' CLO.Contig141, whole genome shotgun sequence	gi|251777588|ref|NZ_ACSC01000002	CbISt2	1596991	1599045	2055	1597678	1598829	CDS product=transposase, IS605 family, transl_table=11, protein_id=ref|ZP_04823471.1||gnl|WGS:NZ_ACSC01|CLO_1597	ISTRON ORF
Clostridium botulinum E1 str. 'BoNT E Beluga' CLO.Contig141, whole genome shotgun sequence	gi|251777588|ref|NZ_ACSC01000002	CbISt2	1596991	1599045	2055	1599752	1599309	CDS product=hypothetical protein, transl_table=11	UNINTERRUPTED
Clostridium botulinum E1 str. 'BoNT E Beluga' CLO.Contig141, whole genome shotgun sequence	gi|251777588|ref|NZ_ACSC01000002	CbISt2	1596991	1599045	2055	1600164	1599739	CDS product=hypothetical protein, transl_table=11	UNINTERRUPTED
Clostridium botulinum BKT015925 plasmid p1BKT015925, complete sequence	gi|329127257|gb|CP002411	CbISt3	182482	179926	2557	178946	178233	CDS product=hypothetical protein, transl_table=11	UNINTERRUPTED
Clostridium botulinum BKT015925 plasmid p1BKT015925, complete sequence	gi|329127257|gb|CP002411	CbISt3	182482	179926	2557	179846	179376	CDS product=putative antirepressor protein, transl_table=11	UNINTERRUPTED
Clostridium botulinum BKT015925 plasmid p1BKT015925, complete sequence	gi|329127257|gb|CP002411	CbISt3	182482	179926	2557	181301	180123	CDS product=putative IS transposase (OrfB), transl_table=11	ISTRON ORF
Clostridium botulinum BKT015925 plasmid p1BKT015925, complete sequence	gi|329127257|gb|CP002411	CbISt3	182482	179926	2557	181896	181285	CDS product=putative IS transposase (OrfA), transl_table=11	ISTRON ORF
Clostridium botulinum BKT015925 plasmid p1BKT015925, complete sequence	gi|329127257|gb|CP002411	CbISt3	182482	179926	2557	182737	182471	CDS product=antirepressor protein, transl_table=11, protein_id=gb|AEB77399.1||gnl|SegermanSVA|CbC4_4199	INTERRUPTED (SAME STRAND AS ISTRON)
Clostridium botulinum BKT015925 plasmid p1BKT015925, complete sequence	gi|329127257|gb|CP002411	CbISt3	182482	179926	2557	183678	182971	CDS product=antirepressor protein, transl_table=11, protein_id=gb|AEB77400.1||gnl|SegermanSVA|CbC4_4200	UNINTERRUPTED
Clostridium botulinum C str. Eklund gcontig_1106103627408, whole genome shotgun sequence	gi|153883177|ref|NZ_ABDQ01000009	CbISt3	32340	29779	2562	29095	28397	CDS product=hypothetical protein, transl_table=11, protein_id=ref|ZP_02621737.1||gnl|WGS:NZ_ABDQ|CBC_A1672	UNINTERRUPTED
Clostridium botulinum C str. Eklund gcontig_1106103627408, whole genome shotgun sequence	gi|153883177|ref|NZ_ABDQ01000009	CbISt3	32340	29779	2562	29383	29117	CDS product=hypothetical protein, transl_table=11, protein_id=ref|ZP_02621738.1||gnl|WGS:NZ_ABDQ|CBC_A1673	UNINTERRUPTED
Clostridium botulinum C str. Eklund gcontig_1106103627408, whole genome shotgun sequence	gi|153883177|ref|NZ_ABDQ01000009	CbISt3	32340	29779	2562	31154	29976	CDS product=family transposase, transl_table=11, protein_id=ref|ZP_02621739.1||gnl|WGS:NZ_ABDQ|CBC_A1674	ISTRON ORF
Clostridium botulinum C str. Eklund gcontig_1106103627408, whole genome shotgun sequence	gi|153883177|ref|NZ_ABDQ01000009	CbISt3	32340	29779	2562	31683	31138	CDS product=DNA binding domain, excisionase family, transl_table=11, protein_id=ref|ZP_02621740.2||gnl|WGS:NZ_ABDQ|CBC_A1675	ISTRON ORF
Clostridium botulinum C str. Eklund gcontig_1106103627408, whole genome shotgun sequence	gi|153883177|ref|NZ_ABDQ01000009	CbISt3	32340	29779	2562	32626	32333	CDS product=hypothetical protein, transl_table=11	INTERRUPTED INFRAME (SAME STRAND AS ISTRON)
Clostridium botulinum C str. Eklund gcontig_1106103627408, whole genome shotgun sequence	gi|153883177|ref|NZ_ABDQ01000009	CbISt3	32340	29779	2562	33144	32623	CDS product=conserved hypothetical phage-related protein, transl_table=11, protein_id=ref|ZP_02621743.1||gnl|WGS:NZ_ABDQ|CBC_A1677	UNINTERRUPTED
Clostridium botulinum V891 contig00005, whole genome shotgun sequence	gi|328924720|gb|AESC01000005	CbISt3	25191	27747	2557
Clostridium phage c-st genomic DNA, complete genome	gi|78675276|dbj|AP008983	CbISt3	128652	126094	2559	125865	124189	CDS product=conserved hypothetical phage-related protein, transl_table=11, protein_id=dbj|BAE47829.1|	UNINTERRUPTED
Clostridium phage c-st genomic DNA, complete genome	gi|78675276|dbj|AP008983	CbISt3	128652	126094	2559	127469	126291	CDS product=putative IS transposase (OrfB), transl_table=11, protein_id=dbj|BAE47830.1|	ISTRON ORF
Clostridium phage c-st genomic DNA, complete genome	gi|78675276|dbj|AP008983	CbISt3	128652	126094	2559	128065	127466	CDS product=putative IS transposase (OrfA), transl_table=11, protein_id=dbj|BAE47831.1|	ISTRON ORF
Clostridium phage c-st genomic DNA, complete genome	gi|78675276|dbj|AP008983	CbISt3	128652	126094	2559	128956	128582	CDS product=hypothetical protein, transl_table=11	INTERRUPTED (SAME STRAND AS ISTRON)
Clostridium phage c-st genomic DNA, complete genome	gi|78675276|dbj|AP008983	CbISt3	128652	126094	2559	129519	128956	CDS product=hypothetical protein, transl_table=11	UNINTERRUPTED
Clostridium phage c-st genomic DNA, complete genome	gi|78675276|dbj|AP008983	CbISt3	128652	126094	2559	130146	129604	CDS product=hypothetical protein, transl_table=11	UNINTERRUPTED
Clostridium botulinum BKT015925 plasmid p1BKT015925, complete sequence	gi|329127257|gb|CP002411	CbISt4	12976	15027	2052	11878	12573	CDS product=DNA-binding response regulator, transl_table=11	UNINTERRUPTED
Clostridium botulinum BKT015925 plasmid p1BKT015925, complete sequence	gi|329127257|gb|CP002411	CbISt4	12976	15027	2052	12566	13000	CDS product=putative sensor histidine-kinase, transl_table=11, protein_id=gb|AEB77214.1||gnl|SegermanSVA|CbC4_4013	INTERRUPTED (SAME STRAND AS ISTRON)
Clostridium botulinum BKT015925 plasmid p1BKT015925, complete sequence	gi|329127257|gb|CP002411	CbISt4	12976	15027	2052	13598	13449	CDS product=conserved hypothetical protein, transl_table=11	ISTRON ORF
Clostridium botulinum BKT015925 plasmid p1BKT015925, complete sequence	gi|329127257|gb|CP002411	CbISt4	12976	15027	2052	13613	14836	CDS product=putative IS transposase (OrfB), transl_table=11	ISTRON ORF
Clostridium botulinum BKT015925 plasmid p1BKT015925, complete sequence	gi|329127257|gb|CP002411	CbISt4	12976	15027	2052	14970	15656	CDS product=histidine kinase, transl_table=11, protein_id=gb|AEB77217.1||gnl|SegermanSVA|CbC4_4016	INTERRUPTED (SAME STRAND AS ISTRON)
Clostridium botulinum BKT015925 plasmid p1BKT015925, complete sequence	gi|329127257|gb|CP002411	CbISt4	12976	15027	2052	15735	16076	CDS product=conserved hypothetical protein, transl_table=11	UNINTERRUPTED
Clostridium botulinum C str. Stockholm contig00056, whole genome shotgun sequence	gi|338195929|gb|AESA01000056	CbISt4	3088	5140	2053	1835	2863	CDS product=hypothetical protein, transl_table=11	UNINTERRUPTED
Clostridium botulinum C str. Stockholm contig00056, whole genome shotgun sequence	gi|338195929|gb|AESA01000056	CbISt4	3088	5140	2053	2974	3099	CDS product=hypothetical protein, transl_table=11	INTERRUPTED (SAME STRAND AS ISTRON)
Clostridium botulinum C str. Stockholm contig00056, whole genome shotgun sequence	gi|338195929|gb|AESA01000056	CbISt4	3088	5140	2053	3818	4948	CDS product=transposase, transl_table=11, protein_id=gb|EGO88163.1||gnl|WGS:AESA|CBCST_07292	ISTRON ORF
Clostridium botulinum C str. Stockholm contig00056, whole genome shotgun sequence	gi|338195929|gb|AESA01000056	CbISt4	3088	5140	2053	5229	5360	CDS product=hypothetical protein, transl_table=11	UNINTERRUPTED
Clostridium botulinum C str. Stockholm contig00056, whole genome shotgun sequence	gi|338195929|gb|AESA01000056	CbISt4	3088	5140	2053	5372	5548	CDS product=hypothetical protein, transl_table=11	UNINTERRUPTED
Clostridium botulinum C str. Stockholm contig00056, whole genome shotgun sequence	gi|338195929|gb|AESA01000056	CbISt4	3088	5140	2053	5690	6238	CDS product=hypothetical protein, transl_table=11	UNINTERRUPTED
Clostridium botulinum V891 contig00060, whole genome shotgun sequence	gi|328924664|gb|AESC01000060	CbISt4	7335	9384	2050
Clostridium phage c-st genomic DNA, complete genome	gi|78675276|dbj|AP008983	CbISt4	103357	101305	2053	100755	100207	CDS product=hypothetical protein, transl_table=11	UNINTERRUPTED
Clostridium phage c-st genomic DNA, complete genome	gi|78675276|dbj|AP008983	CbISt4	103357	101305	2053	101073	100897	CDS product=hypothetical protein, transl_table=11	UNINTERRUPTED
Clostridium phage c-st genomic DNA, complete genome	gi|78675276|dbj|AP008983	CbISt4	103357	101305	2053	102626	101496	CDS product=putative IS transposase (OrfB), transl_table=11, protein_id=dbj|BAE47811.1|	ISTRON ORF
Clostridium phage c-st genomic DNA, complete genome	gi|78675276|dbj|AP008983	CbISt4	103357	101305	2053	104611	103346	CDS product=hypothetical protein, transl_table=11, protein_id=dbj|BAE47812.1|	INTERRUPTED (SAME STRAND AS ISTRON)
Clostridium phage D-1873 CLG.Contig165, whole genome shotgun sequence	gi|253682852|ref|NZ_ACSJ01000013	CbISt4	4240	6282	2043	2715	3251	CDS product=hypothetical protein, transl_table=11	UNINTERRUPTED
Clostridium phage D-1873 CLG.Contig165, whole genome shotgun sequence	gi|253682852|ref|NZ_ACSJ01000013	CbISt4	4240	6282	2043	3471	3740	CDS product=hypothetical protein, transl_table=11	UNINTERRUPTED
Clostridium phage D-1873 CLG.Contig165, whole genome shotgun sequence	gi|253682852|ref|NZ_ACSJ01000013	CbISt4	4240	6282	2043	3887	4264	CDS product=acetyltransferase, GNAT family, transl_table=11	INTERRUPTED (SAME STRAND AS ISTRON)
Clostridium phage D-1873 CLG.Contig165, whole genome shotgun sequence	gi|253682852|ref|NZ_ACSJ01000013	CbISt4	4240	6282	2043	4291	4607	ncRNA ncRNA_class=autocatalytically_spliced_intron	ISTRON ORF
Clostridium phage D-1873 CLG.Contig165, whole genome shotgun sequence	gi|253682852|ref|NZ_ACSJ01000013	CbISt4	4240	6282	2043	4853	4704	CDS product=hypothetical protein, transl_table=11	ISTRON ORF
Clostridium phage D-1873 CLG.Contig165, whole genome shotgun sequence	gi|253682852|ref|NZ_ACSJ01000013	CbISt4	4240	6282	2043	4961	6091	CDS product=transposase, transl_table=11, protein_id=ref|ZP_04863651.1||gnl|WGS:NZ_ACSJ01|CLG_B2222	ISTRON ORF
Clostridium phage D-1873 CLG.Contig165, whole genome shotgun sequence	gi|253682852|ref|NZ_ACSJ01000013	CbISt4	4240	6282	2043	6222	6374	CDS product=conserved hypothetical phage-related protein, transl_table=11	INTERRUPTED (SAME STRAND AS ISTRON)
Clostridium phage D-1873 CLG.Contig165, whole genome shotgun sequence	gi|253682852|ref|NZ_ACSJ01000013	CbISt4	4240	6282	2043	6640	7317	CDS product=hypothetical protein, transl_table=11	UNINTERRUPTED
Clostridium citroniae WAL-17108 cont1.44, whole genome shotgun sequence	gi|355681107|ref|NZ_ADLJ01000044	CcISt1	34734	32956	1779	31983	31741	CDS product=hypothetical protein, transl_table=11	UNINTERRUPTED
Clostridium citroniae WAL-17108 cont1.44, whole genome shotgun sequence	gi|355681107|ref|NZ_ADLJ01000044	CcISt1	34734	32956	1779	32672	31980	CDS product=hypothetical protein, transl_table=11	UNINTERRUPTED
Clostridium citroniae WAL-17108 cont1.44, whole genome shotgun sequence	gi|355681107|ref|NZ_ADLJ01000044	CcISt1	34734	32956	1779	34164	33061	CDS product=hypothetical protein, transl_table=11	ISTRON ORF
Clostridium citroniae WAL-17108 cont1.44, whole genome shotgun sequence	gi|355681107|ref|NZ_ADLJ01000044	CcISt1	34734	32956	1779	35206	34727	CDS product=hypothetical protein, transl_table=11	INTERRUPTED INFRAME (SAME STRAND AS ISTRON)
Clostridium citroniae WAL-17108 cont1.44, whole genome shotgun sequence	gi|355681107|ref|NZ_ADLJ01000044	CcISt1	34734	32956	1779	36446	35220	CDS product=ATP-dependent Clp protease, ATP-binding subunit ClpX, transl_table=11	UNINTERRUPTED
Clostridium difficile 630 complete genome	gi|115249003|emb|AM180355	CdISt1	727939	728725	787	727281	727946	PSEUDO product=Fragment of chloride ion channel protein, transl_table=11, pseudo, inference=ab initio prediction:AMIGene:2.0, note=Evidence 7 : Gene remnant; PubMedId :10539975,12384697 old_locus_tag=CD0606	INTERRUPTED INFRAME (SAME STRAND AS ISTRON)
Clostridium difficile 630 complete genome	gi|115249003|emb|AM180355	CdISt1	727939	728725	787	728326	728177	CDS product=conserved hypothetical protein, transl_table=11, protein_id=emb|CCA62804.1|, note=Evidence 4a : Only in in Clostridium difficile, inference=ab initio prediction:AMIGene:2.0 old_locus_tag CD0605B	ISTRON ORF
Clostridium difficile 630 complete genome	gi|115249003|emb|AM180355	CdISt1	727939	728725	787	728498	728608	CDS product=Fragment of transposase-like protein B (C-terminal region), transl_table=11, pseudo, note=Evidence 7 : Gene remnant; PubMedId : 19781061,15060058, inference=ab initio prediction:AMIGene:2.0 old_locus_tag CD0607A, db_xref=InterPro:IPR010095, db_xref=PSEUDO:CAJ67439.1	ISTRON ORF
Clostridium difficile 630 complete genome	gi|115249003|emb|AM180355	CdISt1	727939	728725	787	728750	729637	PSEUDO product=Fragment of chloride ion channel protein, transl_table=11, pseudo, inference=ab initio prediction:AMIGene:2.0, note=Evidence 7 : Gene remnant; PubMedId :10539975,12384697 old_locus_tag=CD0606	UNINTERRUPTED
Clostridium difficile 630 complete genome	gi|115249003|emb|AM180355	CdISt1	990465	992353	1889	988673	990472	PSEUDO product=Fragment of PTS system, beta-glucoside-specific IIABC component EC_number 2.7.1.69, transl_table=11, pseudo, note=Evidence 7 : Gene remnant; PubMedId : 19781061,17183209, 15205427, 10878120, 8246840, inference=ab initio prediction:AMIGene:2.0 old_locus_tag	INTERRUPTED INFRAME (SAME STRAND AS ISTRON)
Clostridium difficile 630 complete genome	gi|115249003|emb|AM180355	CdISt1	990465	992353	1889	991118	992236	CDS product=Transposase-like protein B, transl_table=11, protein_id=emb|CAJ67651.1|, note=Evidence 2a : Function of homologous gene experimentally demonstrated in an other organism; PubMedId : 15060058; Product type e : enzyme, inference=ab initio prediction:AMIGene:2.0 old_locus_tag CD0817, db_xref=InterPro:IPR001959, db_xref=InterPro:IPR010095, db_xref=InterPro:IPR021027	ISTRON ORF
Clostridium difficile 630 complete genome	gi|115249003|emb|AM180355	CdISt1	990465	992353	1889	992271	992435	PSEUDO product=Fragment of PTS system, beta-glucoside-specific IIABC component EC_number 2.7.1.69, transl_table=11, pseudo, note=Evidence 7 : Gene remnant; PubMedId : 19781061,17183209, 15205427, 10878120, 8246840, inference=ab initio prediction:AMIGene:2.0 old_locus_tag	INTERRUPTED (SAME STRAND AS ISTRON)
Clostridium difficile 630 complete genome	gi|115249003|emb|AM180355	CdISt1	990465	992353	1889	992746	994152	CDS product=6-phospho-beta-glucosidase EC_number 3.2.1.86, transl_table=11, protein_id=emb|CAJ67652.1|, note=Evidence 2a : Function of homologous gene experimentally demonstrated in an other organism; PubMedId : 17183209, 15205427, 10878120, 8246840; Product type e : enzyme, inference=ab initio prediction:AMIGene:2.0 old_locus_tag CD0818, db_xref=GOA:Q18A15, db_xref=InterPro:IPR001360, db_xref=In…	UNINTERRUPTED
Clostridium difficile 630 complete genome	gi|115249003|emb|AM180355	CdISt1	1521540	1523428	1889	1520506	1520886	CDS product=Ribosome-binding factor A, transl_table=11, protein_id=emb|CAJ68168.1|, note=Evidence 2a : Function of homologous gene experimentally demonstrated in an other organism; PubMedId : 17996707, 16825789, 12963368, 11824762; Product type f : factor, inference=ab initio prediction:AMIGene:2.0 old_locus_tag CD1310, db_xref=GOA:Q18BH6, db_xref=InterPro:IPR000238, db_xref=InterPro:IPR015946, d…	UNINTERRUPTED
Clostridium difficile 630 complete genome	gi|115249003|emb|AM180355	CdISt1	1521540	1523428	1889	1520876	1521547	PSEUDO product=Fragment of putative phosphoesterase, transl_table=11, pseudo, note=Evidence 7 : Gene remnant; PubMedId : 19781061, inference=ab initio prediction:AMIGene:2.0 old_locus_tag CD1311	INTERRUPTED INFRAME (SAME STRAND AS ISTRON)
Clostridium difficile 630 complete genome	gi|115249003|emb|AM180355	CdISt1	1521540	1523428	1889	1522193	1523311	CDS product=Transposase-like protein B, transl_table=11, protein_id=emb|CAJ68170.1|, note=Evidence 2a : Function of homologous gene experimentally demonstrated in an other organism; Product type e : enzyme, inference=ab initio prediction:AMIGene:2.0 old_locus_tag CD1312, db_xref=InterPro:IPR001959, db_xref=InterPro:IPR010095, db_xref=InterPro:IPR021027	ISTRON ORF
Clostridium difficile 630 complete genome	gi|115249003|emb|AM180355	CdISt1	1521540	1523428	1889	1523462	1523734	PSEUDO product=Fragment of putative phosphoesterase, transl_table=11, pseudo, note=Evidence 7 : Gene remnant; PubMedId : 19781061, inference=ab initio prediction:AMIGene:2.0 old_locus_tag CD1311	UNINTERRUPTED
Clostridium difficile 630 complete genome	gi|115249003|emb|AM180355	CdISt1	1521540	1523428	1889	1523747	1524652	CDS product=transfer RNA pseudouridine synthase B EC_number 5.4.99.-, transl_table=11, protein_id=emb|CAJ68171.1|, note=Evidence 2a : Function of homologous gene experimentally demonstrated in an other organism; PubMedId : 15581587, 15469254; Product type e : enzyme, inference=ab initio prediction:AMIGene:2.0 old_locus_tag CD1314, db_xref=GOA:Q18BH7, db_xref=InterPro:IPR002501, db_xref=InterPro:I…	UNINTERRUPTED
Clostridium difficile 630 complete genome	gi|115249003|emb|AM180355	CdISt1	1736748	1738634	1887	1734991	1735881	CDS product=RNA polymerase sigma factor SigA2 (sigma-43), transl_table=11, protein_id=emb|CAJ68363.1|, note=Evidence 2a : Function of homologous gene experimentally demonstrated in an other organism; PubMedId : 7961408; Product type f : factor, inference=ab initio prediction:AMIGene:2.0 old_locus_tag CD1498, db_xref=GOA:Q18C16, db_xref=InterPro:IPR000943, db_xref=InterPro:IPR007624, db_xref=Inter…	UNINTERRUPTED
Clostridium difficile 630 complete genome	gi|115249003|emb|AM180355	CdISt1	1736748	1738634	1887	1736355	1736762	PSEUDO product=Fragment of virulence factor, MviN family protein, transl_table=11, pseudo, note=Evidence 7 : Gene remnant; PubMedId : 19781061, inference=ab initio prediction:AMIGene:2.0 old_locus_tag CD1499	INTERRUPTED (SAME STRAND AS ISTRON)
Clostridium difficile 630 complete genome	gi|115249003|emb|AM180355	CdISt1	1736748	1738634	1887	1737399	1738517	CDS product=Transposase-like protein B, transl_table=11, protein_id=emb|CAJ68365.1|, note=Evidence 2a : Function of homologous gene experimentally demonstrated in an other organism; PubMedId : 15060058; Product type e : enzyme, inference=ab initio prediction:AMIGene:2.0 old_locus_tag CD1500, db_xref=InterPro:IPR001959, db_xref=InterPro:IPR010095, db_xref=InterPro:IPR021027	ISTRON ORF
Clostridium difficile 630 complete genome	gi|115249003|emb|AM180355	CdISt1	1736748	1738634	1887	1738552	1739781	PSEUDO product=Fragment of virulence factor, MviN family protein, transl_table=11, pseudo, note=Evidence 7 : Gene remnant; PubMedId : 19781061, inference=ab initio prediction:AMIGene:2.0 old_locus_tag CD1499	INTERRUPTED (SAME STRAND AS ISTRON)
Clostridium difficile 630 complete genome	gi|115249003|emb|AM180355	CdISt1	1818875	1820844	1970	1818065	1817499	CDS product=Transcriptional regulator, MarR family, transl_table=11, protein_id=emb|CAJ68433.1|, note=Evidence 2a : Function of homologous gene experimentally demonstrated in an other organism; PubMedId : 16529980; Product type r : regulator, inference=ab initio prediction:AMIGene:2.0 old_locus_tag CD1569, db_xref=GOA:Q186C2, db_xref=InterPro:IPR000835, db_xref=InterPro:IPR011991, db_xref=InterPr…	UNINTERRUPTED
Clostridium difficile 630 complete genome	gi|115249003|emb|AM180355	CdISt1	1818875	1820844	1970	1818353	1818889	PSEUDO product=Fragment of putative lysophospholipase, transl_table=11, pseudo, note=Evidence 7 : Gene remnant, inference=ab initio prediction:AMIGene:2.0 old_locus_tag CD1570	INTERRUPTED (SAME STRAND AS ISTRON)
Clostridium difficile 630 complete genome	gi|115249003|emb|AM180355	CdISt1	1818875	1820844	1970	1819510	1819602	CDS product=Transposase-like protein A, transl_table=11, protein_id=emb|CAJ68435.1|, note=Evidence 2a : Function of homologous gene experimentally demonstrated in an other organism; PubMedId : 15060058; Product type e : enzyme, inference=ab initio prediction:AMIGene:2.0 old_locus_tag CD1571, db_xref=GOA:Q186C6, db_xref=InterPro:IPR002686	ISTRON ORF
Clostridium difficile 630 complete genome	gi|115249003|emb|AM180355	CdISt1	1818875	1820844	1970	1819642	1820727	CDS product=Transposase-like protein B, transl_table=11, protein_id=emb|CAJ68436.1|, note=Evidence 2a : Function of homologous gene experimentally demonstrated in an other organism; PubMedId : 15060058; Product type e : enzyme, inference=ab initio prediction:AMIGene:2.0 old_locus_tag CD1572, db_xref=InterPro:IPR001959, db_xref=InterPro:IPR010095, db_xref=InterPro:IPR021027	ISTRON ORF
Clostridium difficile 630 complete genome	gi|115249003|emb|AM180355	CdISt1	1818875	1820844	1970	1820762	1821253	PSEUDO product=Fragment of putative lysophospholipase, transl_table=11, pseudo, note=Evidence 7 : Gene remnant, inference=ab initio prediction:AMIGene:2.0 old_locus_tag CD1570	INTERRUPTED (SAME STRAND AS ISTRON)
Clostridium difficile 630 complete genome	gi|115249003|emb|AM180355	CdISt1	1818875	1820844	1970	1821726	1822940	CDS product=Transcriptional regulator, HTH-type, transl_table=11, protein_id=emb|CAJ68437.1|, note=Evidence 2a : Function of homologous gene experimentally demonstrated in an other organism; PubMedId : 11839496, 11292341; Product type r : regulator, inference=ab initio prediction:AMIGene:2.0 old_locus_tag CD1573, db_xref=GOA:Q186C7, db_xref=InterPro:IPR001387, db_xref=InterPro:IPR010982, db_xref=…	UNINTERRUPTED
Clostridium difficile 630 complete genome	gi|115249003|emb|AM180355	CdISt1	1930130	1932110	1981	1927096	1929453	CDS product=Cation-transporting ATPase, transl_table=11, protein_id=emb|CAJ68524.1|, note=Evidence 2a : Function of homologous gene experimentally demonstrated in an other organism; PubMedId : 15473999; Product type t : transporter, inference=ab initio prediction:AMIGene:2.0 old_locus_tag CD1659, db_xref=GOA:Q186L3, db_xref=InterPro:IPR000695, db_xref=InterPro:IPR001757, db_xref=InterPro:IPR00583…	UNINTERRUPTED
Clostridium difficile 630 complete genome	gi|115249003|emb|AM180355	CdISt1	1930130	1932110	1981	1929856	1929539	CDS product=conserved hypothetical protein, DUF 1255 family, transl_table=11, protein_id=emb|CAJ68525.1|, note=Evidence 4 : Homologs of previously reported genes of unknown, function=inference ab initio prediction:AMIGene:2.0 old_locus_tag CD1660, db_xref=InterPro:IPR009664, db_xref=InterPro:IPR014710	UNINTERRUPTED
Clostridium difficile 630 complete genome	gi|115249003|emb|AM180355	CdISt1	1930130	1932110	1981	1930766	1930873	CDS product=Transposase-like protein A, transl_table=11, protein_id=emb|CAJ68526.1|, note=Evidence 2a : Function of homologous gene experimentally demonstrated in an other organism; PubMedId : 15060058; Product type e : enzyme, inference=ab initio prediction:AMIGene:2.0 old_locus_tag CD1660A, db_xref=GOA:Q182P3, db_xref=InterPro:IPR002686	ISTRON ORF
Clostridium difficile 630 complete genome	gi|115249003|emb|AM180355	CdISt1	1930130	1932110	1981	1930875	1931993	CDS product=Transposase-like protein B, transl_table=11, protein_id=emb|CAJ68527.1|, note=Evidence 2a : Function of homologous gene experimentally demonstrated in an other organism; PubMedId : 15060058; Product type e : enzyme, inference=ab initio prediction:AMIGene:2.0 old_locus_tag CD1661, db_xref=InterPro:IPR001959, db_xref=InterPro:IPR010095, db_xref=InterPro:IPR021027	ISTRON ORF
Clostridium difficile 630 complete genome	gi|115249003|emb|AM180355	CdISt1	1930130	1932110	1981	1932169	1932924	CDS product=conserved hypothetical protein, transl_table=11, protein_id=emb|CAJ68528.1|, note=Evidence 4a : Only in in Clostridium difficile, inference=ab initio prediction:AMIGene:2.0 old_locus_tag CD1662, db_xref=InterPro:IPR014973, db_xref=InterPro:IPR022123	UNINTERRUPTED
Clostridium difficile 630 complete genome	gi|115249003|emb|AM180355	CdISt1	1992914	1994802	1889	1991453	1992532	CDS product=conserved hypothetical protein, DUF917 family, transl_table=11, protein_id=emb|CAJ68585.1|, note=Evidence 4 : Homologs of previously reported genes of unknown, function=inference ab initio prediction:AMIGene:2.0 old_locus_tag CD1717, db_xref=InterPro:IPR010318, db_xref=InterPro:IPR024071	UNINTERRUPTED
Clostridium difficile 630 complete genome	gi|115249003|emb|AM180355	CdISt1	1992914	1994802	1889	1992553	1992921	PSEUDO product=Fragment of putative hydantoinase, transl_table=11, pseudo, note=Evidence 7 : Gene remnant; PubMedId : 19781061, inference=ab initio prediction:AMIGene:2.0 old_locus_tag CD1718	INTERRUPTED INFRAME (SAME STRAND AS ISTRON)
Clostridium difficile 630 complete genome	gi|115249003|emb|AM180355	CdISt1	1992914	1994802	1889	1993567	1994685	CDS product=Transposase-like protein B, transl_table=11, protein_id=emb|CAJ68587.1|, note=Evidence 2a : Function of homologous gene experimentally demonstrated in an other organism; PubMedId : 15060058; Product type e : enzyme, inference=ab initio prediction:AMIGene:2.0 old_locus_tag CD1719, db_xref=InterPro:IPR001959, db_xref=InterPro:IPR010095, db_xref=InterPro:IPR021027	ISTRON ORF
Clostridium difficile 630 complete genome	gi|115249003|emb|AM180355	CdISt1	1992914	1994802	1889	1994869	1995981	PSEUDO product=Fragment of putative hydantoinase, transl_table=11, pseudo, note=Evidence 7 : Gene remnant; PubMedId : 19781061, inference=ab initio prediction:AMIGene:2.0 old_locus_tag CD1718	UNINTERRUPTED
Clostridium difficile 630 complete genome	gi|115249003|emb|AM180355	CdISt1	2102875	2104763	1889	2101243	2102397	CDS product=putative membrane protein, transl_table=11, protein_id=emb|CAJ68689.1|, note=Evidence 3 : Function proposed based on presence of conserved amino acid motif, structural feature or limited homology; Product type m : membrane component, inference=ab initio prediction:AMIGene:2.0 old_locus_tag CD1819, db_xref=InterPro:IPR021552	UNINTERRUPTED
Clostridium difficile 630 complete genome	gi|115249003|emb|AM180355	CdISt1	2102875	2104763	1889	2102703	2102882	PSEUDO product=Fragment of adenine deaminase EC_number 3.5.4.2, transl_table=11, pseudo, note=Evidence 7 : Gene remnant; PubMedId : 19781061, inference=ab initio prediction:AMIGene:2.0 old_locus_tag CD1820	INTERRUPTED INFRAME (SAME STRAND AS ISTRON)
Clostridium difficile 630 complete genome	gi|115249003|emb|AM180355	CdISt1	2102875	2104763	1889	2103561	2104646	CDS product=Transposase-like protein B, transl_table=11, protein_id=emb|CAJ68691.1|, note=Evidence 2a : Function of homologous gene experimentally demonstrated in an other organism; Product type e : enzyme, inference=ab initio prediction:AMIGene:2.0 old_locus_tag CD1821, db_xref=InterPro:IPR001959, db_xref=InterPro:IPR010095, db_xref=InterPro:IPR021027	ISTRON ORF
Clostridium difficile 630 complete genome	gi|115249003|emb|AM180355	CdISt1	2102875	2104763	1889	2104806	2106284	PSEUDO product=Fragment of adenine deaminase EC_number 3.5.4.2, transl_table=11, pseudo, note=Evidence 7 : Gene remnant; PubMedId : 19781061, inference=ab initio prediction:AMIGene:2.0 old_locus_tag CD1820	UNINTERRUPTED
Clostridium difficile 630 complete genome	gi|115249003|emb|AM180355	CdISt1	2955336	2953355	1982	2953354	2952104	PSEUDO product=Fragment of PTS system, fructose/mannitol family IIC component, transl_table=11, pseudo, note=Evidence 7 : Gene remnant; PubMedId : 19781061, inference=ab initio prediction:AMIGene:2.0 old_locus_tag CD2553, db_xref=GOA:Q182P0, db_xref=InterPro:IPR004703, db_xref=PSEUDO:CAJ69440.1, db_xref=UniProtKB/TrEMBL:Q182P0	UNINTERRUPTED
Clostridium difficile 630 complete genome	gi|115249003|emb|AM180355	CdISt1	2955336	2953355	1982	2954590	2953472	CDS product=Transposase-like protein B, transl_table=11, protein_id=emb|CAJ69441.1|, note=Evidence 2a : Function of homologous gene experimentally demonstrated in an other organism; PubMedId : 15060058; Product type e : enzyme, inference=ab initio prediction:AMIGene:2.0 old_locus_tag CD2553A, db_xref=InterPro:IPR001959, db_xref=InterPro:IPR010095, db_xref=InterPro:IPR021027	ISTRON ORF
Clostridium difficile 630 complete genome	gi|115249003|emb|AM180355	CdISt1	2955336	2953355	1982	2954699	2954592	CDS product=Transposase-like protein A, transl_table=11, protein_id=emb|CAJ69442.1|, note=Evidence 2a : Function of homologous gene experimentally demonstrated in an other organism; PubMedId : 15060058; Product type e : enzyme, inference=ab initio prediction:AMIGene:2.0 old_locus_tag CD2554, db_xref=GOA:Q182P3, db_xref=InterPro:IPR002686	ISTRON ORF
Clostridium difficile 630 complete genome	gi|115249003|emb|AM180355	CdISt1	2955336	2953355	1982	2955340	2955332	PSEUDO product=Fragment of PTS system, fructose/mannitol family IIC component, transl_table=11, pseudo, note=Evidence 7 : Gene remnant; PubMedId : 19781061, inference=ab initio prediction:AMIGene:2.0 old_locus_tag CD2553, db_xref=GOA:Q182P0, db_xref=InterPro:IPR004703, db_xref=PSEUDO:CAJ69440.1, db_xref=UniProtKB/TrEMBL:Q182P0	INTERRUPTED (SAME STRAND AS ISTRON)
Clostridium difficile 630 complete genome	gi|115249003|emb|AM180355	CdISt1	2955336	2953355	1982	2955760	2955473	CDS product=PTS system, fructose/mannitol-family IIB component EC_number 2.7.1.69, transl_table=11, protein_id=emb|CAJ69443.1|, note=Evidence 2a : Function of homologous gene experimentally demonstrated in an other organism; PubMedId : 11160802, 11781805, 17096120, 17183209,9674147; Product type t : transporter, inference=ab initio prediction:AMIGene:2.0 old_locus_tag CD2555, db_xref=GOA:Q182P2, …	UNINTERRUPTED
Clostridium difficile ATCC 43255 NZ_ABKJ02000013, whole genome shotgun sequence	gi|215539416|ref|NZ_ABKJ02000013	CdISt1	5672	6458	787	4318	4854	CDS product=hypothetical protein, transl_table=11, protein_id=ref|ZP_05349769.1||gnl|WGS:NZ_ABKJ|CdifA_02000013_0200003338, note=COG2320 Uncharacterized conserved protein	UNINTERRUPTED
Clostridium difficile ATCC 43255 NZ_ABKJ02000013, whole genome shotgun sequence	gi|215539416|ref|NZ_ABKJ02000013	CdISt1	5672	6458	787	5014	5679	CDS product=chloride ion channel protein, transl_table=11, protein_id=ref|ZP_05349770.1||gnl|WGS:NZ_ABKJ|CdifA_02000013_0200003343, note=COG0038 Chloride channel protein EriC	INTERRUPTED INFRAME (SAME STRAND AS ISTRON)
Clostridium difficile ATCC 43255 NZ_ABKJ02000013, whole genome shotgun sequence	gi|215539416|ref|NZ_ABKJ02000013	CdISt1	5672	6458	787	6468	7370	CDS product=chloride ion channel protein, transl_table=11, protein_id=ref|ZP_05349771.1||gnl|WGS:NZ_ABKJ|CdifA_02000013_0200003348, note=COG0038 Chloride channel protein EriC	UNINTERRUPTED
Clostridium difficile BI1 chromosome, complete sequence	gi|291482251|emb|FN668941	CdISt1	502420	500440	1981
Clostridium difficile BI1 chromosome, complete sequence	gi|291482251|emb|FN668941	CdISt1	3281940	3279960	1981
Clostridium difficile BI1 chromosome, complete sequence	gi|291482251|emb|FN668941	CdISt1	3428377	3430358	1982
Clostridium difficile BI1 chromosome, complete sequence	gi|291482251|emb|FN668941	CdISt1	876240	878233	1994
Clostridium difficile BI1 chromosome, complete sequence	gi|291482251|emb|FN668941	CdISt1	995536	997516	1981
Clostridium difficile BI1 chromosome, complete sequence	gi|291482251|emb|FN668941	CdISt1	1186009	1187989	1981
Clostridium difficile BI1 chromosome, complete sequence	gi|291482251|emb|FN668941	CdISt1	1743473	1745453	1981
Clostridium difficile BI1 chromosome, complete sequence	gi|291482251|emb|FN668941	CdISt1	615034	617013	1980
Clostridium difficile BI1 chromosome, complete sequence	gi|291482251|emb|FN668941	CdISt1	4057082	4055102	1981
Clostridium difficile BI1 chromosome, complete sequence	gi|291482251|emb|FN668941	CdISt1	462892	464780	1889
Clostridium difficile BI1 chromosome, complete sequence	gi|291482251|emb|FN668941	CdISt1	633252	635140	1889
Clostridium difficile BI1 chromosome, complete sequence	gi|291482251|emb|FN668941	CdISt1	1017852	1019740	1889
Clostridium difficile BI1 chromosome, complete sequence	gi|291482251|emb|FN668941	CdISt1	3139275	3137387	1889
Clostridium difficile BI1 chromosome, complete sequence	gi|291482251|emb|FN668941	CdISt1	656212	658100	1889
Clostridium difficile BI1 chromosome, complete sequence	gi|291482251|emb|FN668941	CdISt1	2152835	2154721	1887
Clostridium difficile BI1 chromosome, complete sequence	gi|291482251|emb|FN668941	CdISt1	2862168	2860280	1889
Clostridium difficile BI1 chromosome, complete sequence	gi|291482251|emb|FN668941	CdISt1	1592717	1594605	1889
Clostridium difficile CD196 complete genome, strain CD196	gi|260207932|emb|FN538970	CdISt1	453329	455217	1889	452472	451546	CDS product=putative fructose-bisphosphate aldolase, transl_table=11, protein_id=emb|CBA60761.1|, db_xref=GOA:C9XK90, db_xref=InterPro:IPR000771, db_xref=InterPro:IPR011289, db_xref=InterPro:IPR013785	UNINTERRUPTED
Clostridium difficile CD196 complete genome, strain CD196	gi|260207932|emb|FN538970	CdISt1	453329	455217	1889	452802	453131	CDS product=conserved hypothetical protein, transl_table=11, protein_id=emb|CBA60763.1|, db_xref=InterPro:IPR014347, db_xref=InterPro:IPR015017	UNINTERRUPTED
Clostridium difficile CD196 complete genome, strain CD196	gi|260207932|emb|FN538970	CdISt1	453329	455217	1889	453131	453340	PSEUDO product=putative tRNA (Uracil-5-)-methyltransferase, transl_table=11, pseudo, db_xref=PSEUDO:CBA60765.1	INTERRUPTED (SAME STRAND AS ISTRON)
Clostridium difficile CD196 complete genome, strain CD196	gi|260207932|emb|FN538970	CdISt1	453329	455217	1889	453982	455100	CDS product=transposase-like protein b, transl_table=11, protein_id=emb|CBA60767.1|, db_xref=InterPro:IPR001959, db_xref=InterPro:IPR010095, db_xref=InterPro:IPR021027	ISTRON ORF
Clostridium difficile CD196 complete genome, strain CD196	gi|260207932|emb|FN538970	CdISt1	453329	455217	1889	455165	455737	PSEUDO product=putative tRNA (Uracil-5-)-methyltransferase, transl_table=11, pseudo, db_xref=PSEUDO:CBA60765.1	INTERRUPTED (SAME STRAND AS ISTRON)
Clostridium difficile CD196 complete genome, strain CD196	gi|260207932|emb|FN538970	CdISt1	453329	455217	1889	455755	457125	CDS product=putative tRNA (Uracil-5-)-methyltransferase, transl_table=11, protein_id=emb|CBA60769.1|, db_xref=GOA:C9XK94, db_xref=InterPro:IPR001566, db_xref=InterPro:IPR010280, db_xref=InterPro:IPR016027	UNINTERRUPTED
Clostridium difficile CD196 complete genome, strain CD196	gi|260207932|emb|FN538970	CdISt1	492857	490877	1981	490189	489527	CDS product=two-component response regulator, transl_table=11, protein_id=emb|CBA60817.1|, db_xref=GOA:C9XKB9, db_xref=InterPro:IPR001789, db_xref=InterPro:IPR001867, db_xref=InterPro:IPR011006, db_xref=InterPro:IPR011991, db_xref=InterPro:IPR016032	UNINTERRUPTED
Clostridium difficile CD196 complete genome, strain CD196	gi|260207932|emb|FN538970	CdISt1	492857	490877	1981	490867	490334	CDS product=TetR-family transcriptional regulator, transl_table=11, protein_id=emb|CBA60819.1|, db_xref=GOA:C9XKC0, db_xref=InterPro:IPR001647, db_xref=InterPro:IPR009057, db_xref=InterPro:IPR015893	UNINTERRUPTED
Clostridium difficile CD196 complete genome, strain CD196	gi|260207932|emb|FN538970	CdISt1	492857	490877	1981	492113	491181	CDS product=transposase-like protein b, transl_table=11, protein_id=emb|CBA60821.1|, db_xref=InterPro:IPR001959, db_xref=InterPro:IPR010095, db_xref=InterPro:IPR021027	ISTRON ORF
Clostridium difficile CD196 complete genome, strain CD196	gi|260207932|emb|FN538970	CdISt1	492857	490877	1981	493127	493732	CDS product=putative hydrolase, transl_table=11, protein_id=emb|CBA60822.1|, db_xref=GOA:C9XKC2, db_xref=InterPro:IPR001279	UNINTERRUPTED
Clostridium difficile CD196 complete genome, strain CD196	gi|260207932|emb|FN538970	CdISt1	605592	607571	1980	605168	605599	PSEUDO product=putative uncharacterized protein, transl_table=11, pseudo	INTERRUPTED INFRAME (SAME STRAND AS ISTRON)
Clostridium difficile CD196 complete genome, strain CD196	gi|260207932|emb|FN538970	CdISt1	605592	607571	1980	606336	607454	CDS product=transposase-like protein b, transl_table=11, protein_id=emb|CBA61001.1|, db_xref=InterPro:IPR001959, db_xref=InterPro:IPR010095, db_xref=InterPro:IPR021027	ISTRON ORF
Clostridium difficile CD196 complete genome, strain CD196	gi|260207932|emb|FN538970	CdISt1	605592	607571	1980	607614	608159	PSEUDO product=putative uncharacterized protein, transl_table=11, pseudo	UNINTERRUPTED
Clostridium difficile CD196 complete genome, strain CD196	gi|260207932|emb|FN538970	CdISt1	605592	607571	1980	609489	608452	CDS product=putative uncharacterized protein, transl_table=11, protein_id=emb|CBA61003.1|	UNINTERRUPTED
Clostridium difficile CD196 complete genome, strain CD196	gi|260207932|emb|FN538970	CdISt1	623808	625696	1889	622628	622915	CDS product=hypothetical protein, transl_table=11, protein_id=emb|CBA61024.1|	UNINTERRUPTED
Clostridium difficile CD196 complete genome, strain CD196	gi|260207932|emb|FN538970	CdISt1	623808	625696	1889	623388	623819	PSEUDO product=hypothetical protein, transl_table=11, pseudo, db_xref=PSEUDO:CBA61026.1	INTERRUPTED (SAME STRAND AS ISTRON)
Clostridium difficile CD196 complete genome, strain CD196	gi|260207932|emb|FN538970	CdISt1	623808	625696	1889	624470	625579	CDS product=transposase-like protein b, transl_table=11, protein_id=emb|CBA61028.1|, db_xref=InterPro:IPR001959, db_xref=InterPro:IPR010095, db_xref=InterPro:IPR021027	ISTRON ORF
Clostridium difficile CD196 complete genome, strain CD196	gi|260207932|emb|FN538970	CdISt1	623808	625696	1889	625644	627767	PSEUDO product=hypothetical protein, transl_table=11, pseudo, db_xref=PSEUDO:CBA61026.1	INTERRUPTED (SAME STRAND AS ISTRON)
Clostridium difficile CD196 complete genome, strain CD196	gi|260207932|emb|FN538970	CdISt1	646768	648656	1889	645435	645923	CDS product=putative uncharacterized protein, transl_table=11, protein_id=emb|CBA61055.1|, db_xref=InterPro:IPR007344	UNINTERRUPTED
Clostridium difficile CD196 complete genome, strain CD196	gi|260207932|emb|FN538970	CdISt1	646768	648656	1889	646110	646775	PSEUDO product=chloride ion channel protein, transl_table=11, pseudo	INTERRUPTED INFRAME (SAME STRAND AS ISTRON)
Clostridium difficile CD196 complete genome, strain CD196	gi|260207932|emb|FN538970	CdISt1	646768	648656	1889	647430	648539	CDS product=transposase-like protein b, transl_table=11, protein_id=emb|CBA61058.1|, db_xref=InterPro:IPR001959, db_xref=InterPro:IPR010095, db_xref=InterPro:IPR021027	ISTRON ORF
Clostridium difficile CD196 complete genome, strain CD196	gi|260207932|emb|FN538970	CdISt1	646768	648656	1889	648666	649568	PSEUDO product=chloride ion channel protein, transl_table=11, pseudo	UNINTERRUPTED
Clostridium difficile CD196 complete genome, strain CD196	gi|260207932|emb|FN538970	CdISt1	866462	868455	1994	865448	866227	CDS product=sorbitol-6-phosphate 2-dehydrogenase, transl_table=11, protein_id=emb|CBA61366.1|, db_xref=GOA:C9XLZ6, db_xref=InterPro:IPR002198, db_xref=InterPro:IPR002347, db_xref=InterPro:IPR016040, db_xref=InterPro:IPR020904	UNINTERRUPTED
Clostridium difficile CD196 complete genome, strain CD196	gi|260207932|emb|FN538970	CdISt1	866462	868455	1994	867220	868338	CDS product=transposase-like protein b, transl_table=11, protein_id=emb|CBA61368.1|, db_xref=InterPro:IPR001959, db_xref=InterPro:IPR010095, db_xref=InterPro:IPR021027	ISTRON ORF
Clostridium difficile CD196 complete genome, strain CD196	gi|260207932|emb|FN538970	CdISt1	866462	868455	1994	868564	870876	CDS product=putative formate dehydrogenase, transl_table=11, protein_id=emb|CBA61370.1|, db_xref=GOA:C9XLZ8, db_xref=InterPro:IPR006656, db_xref=InterPro:IPR006657, db_xref=InterPro:IPR006963, db_xref=InterPro:IPR009010	UNINTERRUPTED
Clostridium difficile CD196 complete genome, strain CD196	gi|260207932|emb|FN538970	CdISt1	985758	987738	1981	984177	985757	CDS product=putative carbohydrate kinase, transl_table=11, protein_id=emb|CBA61581.1|, db_xref=GOA:C9XMA8, db_xref=InterPro:IPR000631, db_xref=InterPro:IPR004443	UNINTERRUPTED
Clostridium difficile CD196 complete genome, strain CD196	gi|260207932|emb|FN538970	CdISt1	985758	987738	1981	986503	987621	CDS product=transposase-like protein B, transl_table=11, protein_id=emb|CBA61583.1|, db_xref=InterPro:IPR001959, db_xref=InterPro:IPR010095, db_xref=InterPro:IPR021027	ISTRON ORF
Clostridium difficile CD196 complete genome, strain CD196	gi|260207932|emb|FN538970	CdISt1	985758	987738	1981	987812	988351	CDS product=putative membrane protein, transl_table=11, protein_id=emb|CBA61585.1|, db_xref=InterPro:IPR002810, db_xref=InterPro:IPR012340	UNINTERRUPTED
Clostridium difficile CD196 complete genome, strain CD196	gi|260207932|emb|FN538970	CdISt1	985758	987738	1981	988372	989415	CDS product=putative membrane protein, transl_table=11, protein_id=emb|CBA61587.1|, db_xref=GOA:C9XMB1, db_xref=InterPro:IPR001107, db_xref=InterPro:IPR001972, db_xref=InterPro:IPR018080	UNINTERRUPTED
Clostridium difficile CD196 complete genome, strain CD196	gi|260207932|emb|FN538970	CdISt1	1008074	1009962	1889	1006108	1007604	CDS product=iron-dependent hydrogenase, transl_table=11, protein_id=emb|CBA61611.1|, db_xref=GOA:C9XMC4, db_xref=InterPro:IPR001450, db_xref=InterPro:IPR004108, db_xref=InterPro:IPR009016, db_xref=InterPro:IPR017896, db_xref=InterPro:IPR017900	UNINTERRUPTED
Clostridium difficile CD196 complete genome, strain CD196	gi|260207932|emb|FN538970	CdISt1	1008074	1009962	1889	1007738	1008085	PSEUDO product=metallo-beta-lactamase superfamily exported protein, transl_table=11, protein_id=emb|CBA61613.1|, db_xref=GOA:C9XMC5, db_xref=InterPro:IPR001279, db_xref=UniProtKB/TrEMBL:C9XMC5	INTERRUPTED (SAME STRAND AS ISTRON)
Clostridium difficile CD196 complete genome, strain CD196	gi|260207932|emb|FN538970	CdISt1	1008074	1009962	1889	1008727	1009845	CDS product=putative transposase-like protein B, transl_table=11, protein_id=emb|CBA61615.1|, db_xref=InterPro:IPR001959, db_xref=InterPro:IPR010095, db_xref=InterPro:IPR021027	ISTRON ORF
Clostridium difficile CD196 complete genome, strain CD196	gi|260207932|emb|FN538970	CdISt1	1008074	1009962	1889	1009910	1010536	PSEUDO product=metallo-beta-lactamase superfamily exported protein, transl_table=11, protein_id=emb|CBA61613.1|, db_xref=GOA:C9XMC5, db_xref=InterPro:IPR001279, db_xref=UniProtKB/TrEMBL:C9XMC5	INTERRUPTED (SAME STRAND AS ISTRON)
Clostridium difficile CD196 complete genome, strain CD196	gi|260207932|emb|FN538970	CdISt1	1176232	1178212	1981	1175038	1175904	CDS product=AraC-family transcriptional regulator, transl_table=11, protein_id=emb|CBA61861.1|, db_xref=GOA:C9XNJ7, db_xref=InterPro:IPR000005, db_xref=InterPro:IPR009057, db_xref=InterPro:IPR010499, db_xref=InterPro:IPR011256, db_xref=InterPro:IPR012287, db_xref=InterPro:IPR018060, db_xref=InterPro:IPR018062	UNINTERRUPTED
Clostridium difficile CD196 complete genome, strain CD196	gi|260207932|emb|FN538970	CdISt1	1176232	1178212	1981	1176977	1178095	CDS product=transposase-like protein b, transl_table=11, protein_id=emb|CBA61863.1|, db_xref=InterPro:IPR001959, db_xref=InterPro:IPR010095, db_xref=InterPro:IPR021027	ISTRON ORF
Clostridium difficile CD196 complete genome, strain CD196	gi|260207932|emb|FN538970	CdISt1	1176232	1178212	1981	1178254	1178697	CDS product=putative membrane protein, transl_table=11, protein_id=emb|CBA61865.1|	UNINTERRUPTED
Clostridium difficile CD196 complete genome, strain CD196	gi|260207932|emb|FN538970	CdISt1	1176232	1178212	1981	1180283	1179147	CDS product=putative uncharacterized protein, transl_table=11, protein_id=emb|CBA61867.1|	UNINTERRUPTED
Clostridium difficile CD196 complete genome, strain CD196	gi|260207932|emb|FN538970	CdISt1	1582944	1584831	1888	1582041	1582958	CDS product=putative transcriptional regulator, transl_table=11, protein_id=emb|CBA62591.1|, db_xref=GOA:C9XT39, db_xref=InterPro:IPR001034, db_xref=InterPro:IPR011991, db_xref=InterPro:IPR013196	INTERRUPTED (SAME STRAND AS ISTRON)
Clostridium difficile CD196 complete genome, strain CD196	gi|260207932|emb|FN538970	CdISt1	1582944	1584831	1888	1583597	1584142	PSEUDO product=transposase-like protein b, transl_table=11, pseudo	ISTRON ORF
Clostridium difficile CD196 complete genome, strain CD196	gi|260207932|emb|FN538970	CdISt1	1582944	1584831	1888	1584115	1584714	PSEUDO product=transposase-like protein b, transl_table=11, pseudo	ISTRON ORF
Clostridium difficile CD196 complete genome, strain CD196	gi|260207932|emb|FN538970	CdISt1	1582944	1584831	1888	1585361	1586341	CDS product=D-methionine ABC transporter, ATP-binding protein, transl_table=11, protein_id=emb|CBA62595.1|, db_xref=GOA:C9XT40, db_xref=InterPro:IPR003439, db_xref=InterPro:IPR003593, db_xref=InterPro:IPR017871, db_xref=InterPro:IPR017908, db_xref=InterPro:IPR018449	UNINTERRUPTED
Clostridium difficile CD196 complete genome, strain CD196	gi|260207932|emb|FN538970	CdISt1	1735459	1737439	1981	1734725	1734087	CDS product=MarR-family transcriptional regulator, transl_table=11, protein_id=emb|CBA62861.1|, db_xref=GOA:C9XT29, db_xref=InterPro:IPR000835, db_xref=InterPro:IPR011991, db_xref=InterPro:IPR023187	UNINTERRUPTED
Clostridium difficile CD196 complete genome, strain CD196	gi|260207932|emb|FN538970	CdISt1	1735459	1737439	1981	1734937	1735473	PSEUDO product=putative lysophospholipase, transl_table=11, pseudo	INTERRUPTED (SAME STRAND AS ISTRON)
Clostridium difficile CD196 complete genome, strain CD196	gi|260207932|emb|FN538970	CdISt1	1735459	1737439	1981	1736567	1737322	CDS product=transposase-like protein b, transl_table=11, protein_id=emb|CBA62864.1|, db_xref=InterPro:IPR001959, db_xref=InterPro:IPR010095	ISTRON ORF
Clostridium difficile CD196 complete genome, strain CD196	gi|260207932|emb|FN538970	CdISt1	1735459	1737439	1981	1737387	1737848	PSEUDO product=putative lysophospholipase, transl_table=11, pseudo	INTERRUPTED (SAME STRAND AS ISTRON)
Clostridium difficile CD196 complete genome, strain CD196	gi|260207932|emb|FN538970	CdISt1	1735459	1737439	1981	1738313	1739527	CDS product=putative transcriptional regulator, transl_table=11, protein_id=emb|CBA62866.1|, db_xref=GOA:C9XT49, db_xref=InterPro:IPR001387, db_xref=InterPro:IPR010982, db_xref=InterPro:IPR011990	UNINTERRUPTED
Clostridium difficile CD196 complete genome, strain CD196	gi|260207932|emb|FN538970	CdISt1	2144827	2146713	1887	2144747	2144391	CDS product=putative transcriptional regulator, transl_table=11, protein_id=emb|CBA63558.1|, db_xref=InterPro:IPR002577, db_xref=InterPro:IPR011991	UNINTERRUPTED
Clostridium difficile CD196 complete genome, strain CD196	gi|260207932|emb|FN538970	CdISt1	2144827	2146713	1887	2145478	2146596	CDS product=transposase-like protein b, transl_table=11, protein_id=emb|CBA63560.1|, db_xref=InterPro:IPR001959, db_xref=InterPro:IPR010095, db_xref=InterPro:IPR021027	ISTRON ORF
Clostridium difficile CD196 complete genome, strain CD196	gi|260207932|emb|FN538970	CdISt1	2144827	2146713	1887	2147050	2147805	CDS product=conserved hypothetical protein product phenazine biosynthesis protein phzf family, transl_table=11, protein_id=emb|CBA63561.1|, db_xref=GOA:C9XJL5, db_xref=InterPro:IPR003719	UNINTERRUPTED
Clostridium difficile CD196 complete genome, strain CD196	gi|260207932|emb|FN538970	CdISt1	2854156	2852268	1889	2851364	2851029	CDS product=hypothetical protein, transl_table=11, protein_id=emb|CBA64700.1|	UNINTERRUPTED
Clostridium difficile CD196 complete genome, strain CD196	gi|260207932|emb|FN538970	CdISt1	2854156	2852268	1889	2852228	2851428	CDS product=putative membrane protein, transl_table=11, protein_id=emb|CBA64702.1|, db_xref=GOA:C9XMY2, db_xref=InterPro:IPR003740, db_xref=InterPro:IPR019264	UNINTERRUPTED
Clostridium difficile CD196 complete genome, strain CD196	gi|260207932|emb|FN538970	CdISt1	2854156	2852268	1889	2853503	2852385	CDS product=transposase-like protein b, transl_table=11, protein_id=emb|CBA64704.1|, db_xref=InterPro:IPR001959, db_xref=InterPro:IPR010095, db_xref=InterPro:IPR021027	ISTRON ORF
Clostridium difficile CD196 complete genome, strain CD196	gi|260207932|emb|FN538970	CdISt1	2854156	2852268	1889	2857587	2854480	CDS product=isoleucyl-tRNA synthetase, transl_table=11, protein_id=emb|CBA64706.1|, db_xref=GOA:C9XMY4, db_xref=InterPro:IPR002300, db_xref=InterPro:IPR002301, db_xref=InterPro:IPR009008, db_xref=InterPro:IPR009080, db_xref=InterPro:IPR013155, db_xref=InterPro:IPR014729	UNINTERRUPTED
Clostridium difficile CD196 complete genome, strain CD196	gi|260207932|emb|FN538970	CdISt1	3131323	3129435	1889	3128692	3127859	CDS product=putative membrane protein, transl_table=11, protein_id=emb|CBA65111.1|, db_xref=GOA:C9XPD0, db_xref=InterPro:IPR000551, db_xref=InterPro:IPR009061, db_xref=InterPro:IPR012867	UNINTERRUPTED
Clostridium difficile CD196 complete genome, strain CD196	gi|260207932|emb|FN538970	CdISt1	3131323	3129435	1889	3129440	3129021	PSEUDO product=putative flavodoxin, transl_table=11, protein_id=emb|CBA65113.1|, db_xref=GOA:C9XPD1, db_xref=InterPro:IPR001226, db_xref=UniProtKB/TrEMBL:C9XPD1	INTERRUPTED (SAME STRAND AS ISTRON)
Clostridium difficile CD196 complete genome, strain CD196	gi|260207932|emb|FN538970	CdISt1	3131323	3129435	1889	3130670	3129552	CDS product=transposase-like protein B, transl_table=11, protein_id=emb|CBA65115.1|, db_xref=InterPro:IPR001959, db_xref=InterPro:IPR010095, db_xref=InterPro:IPR021027	ISTRON ORF
Clostridium difficile CD196 complete genome, strain CD196	gi|260207932|emb|FN538970	CdISt1	3131323	3129435	1889	3131435	3131319	PSEUDO product=putative flavodoxin, transl_table=11, protein_id=emb|CBA65113.1|, db_xref=GOA:C9XPD1, db_xref=InterPro:IPR001226, db_xref=UniProtKB/TrEMBL:C9XPD1	INTERRUPTED (SAME STRAND AS ISTRON)
Clostridium difficile CD196 complete genome, strain CD196	gi|260207932|emb|FN538970	CdISt1	3131323	3129435	1889	3132617	3131523	CDS product=putative oxidoreductase (FAD-binding domain), transl_table=11, protein_id=emb|CBA65117.1|, db_xref=GOA:C9XPD3, db_xref=InterPro:IPR001155, db_xref=InterPro:IPR013785	UNINTERRUPTED
Clostridium difficile CD196 complete genome, strain CD196	gi|260207932|emb|FN538970	CdISt1	3273921	3271941	1981	3271748	3270552	CDS product=putative iron ABC transporter, ATP-binding protein, transl_table=11, protein_id=emb|CBA65444.1|, db_xref=GOA:C9XQ17, db_xref=InterPro:IPR003439, db_xref=InterPro:IPR003593, db_xref=InterPro:IPR020322	UNINTERRUPTED
Clostridium difficile CD196 complete genome, strain CD196	gi|260207932|emb|FN538970	CdISt1	3273921	3271941	1981	3271945	3271754	PSEUDO product=putative iron ABC transporter, permease protein, transl_table=11, pseudo	INTERRUPTED (SAME STRAND AS ISTRON)
Clostridium difficile CD196 complete genome, strain CD196	gi|260207932|emb|FN538970	CdISt1	3273921	3271941	1981	3273176	3272058	CDS product=transposase-like protein b, transl_table=11, protein_id=emb|CBA65448.1|, db_xref=InterPro:IPR001959, db_xref=InterPro:IPR010095, db_xref=InterPro:IPR021027	ISTRON ORF
Clostridium difficile CD196 complete genome, strain CD196	gi|260207932|emb|FN538970	CdISt1	3273921	3271941	1981	3274752	3273907	PSEUDO product=putative iron ABC transporter, permease protein, transl_table=11, pseudo	INTERRUPTED (SAME STRAND AS ISTRON)
Clostridium difficile CD196 complete genome, strain CD196	gi|260207932|emb|FN538970	CdISt1	3273921	3271941	1981	3275954	3274824	CDS product=putative iron ABC transporter, substrate-binding protein, transl_table=11, protein_id=emb|CBA65451.1|, db_xref=GOA:C9XQ19, db_xref=InterPro:IPR002491	UNINTERRUPTED
Clostridium difficile CD196 complete genome, strain CD196	gi|260207932|emb|FN538970	CdISt1	3420359	3422340	1982	3418279	3419511	CDS product=putative phosphofructokinase, transl_table=11, protein_id=emb|CBA65784.1|, db_xref=GOA:C9XQI3, db_xref=InterPro:IPR000023, db_xref=InterPro:IPR011404, db_xref=InterPro:IPR022953	UNINTERRUPTED
Clostridium difficile CD196 complete genome, strain CD196	gi|260207932|emb|FN538970	CdISt1	3420359	3422340	1982	3420127	3420312	PSEUDO product=conserved hypothetical protein, transl_table=11, pseudo	UNINTERRUPTED
Clostridium difficile CD196 complete genome, strain CD196	gi|260207932|emb|FN538970	CdISt1	3420359	3422340	1982	3421105	3422223	CDS product=transposase-like protein b, transl_table=11, protein_id=emb|CBA65788.1|, db_xref=InterPro:IPR001959, db_xref=InterPro:IPR010095, db_xref=InterPro:IPR021027	ISTRON ORF
Clostridium difficile CD196 complete genome, strain CD196	gi|260207932|emb|FN538970	CdISt1	3420359	3422340	1982	3422371	3423435	PSEUDO product=conserved hypothetical protein, transl_table=11, pseudo	UNINTERRUPTED
Clostridium difficile CD196 complete genome, strain CD196	gi|260207932|emb|FN538970	CdISt1	4049062	4047082	1981	4047033	4045816	PSEUDO product=putative na+/h+ exchanger, transl_table=11, pseudo	UNINTERRUPTED
Clostridium difficile CD196 complete genome, strain CD196	gi|260207932|emb|FN538970	CdISt1	4049062	4047082	1981	4048317	4047199	CDS product=transposase-like protein b, transl_table=11, protein_id=emb|CBA66924.1|, db_xref=InterPro:IPR001959, db_xref=InterPro:IPR010095, db_xref=InterPro:IPR021027	ISTRON ORF
Clostridium difficile CD196 complete genome, strain CD196	gi|260207932|emb|FN538970	CdISt1	4049062	4047082	1981	4049225	4049058	PSEUDO product=putative na+/h+ exchanger, transl_table=11, pseudo	INTERRUPTED (SAME STRAND AS ISTRON)
Clostridium difficile CD196 complete genome, strain CD196	gi|260207932|emb|FN538970	CdISt1	4049062	4047082	1981	4050610	4049693	CDS product=conserved hypothetical protein, transl_table=11, protein_id=emb|CBA66926.1|, db_xref=InterPro:IPR018728	UNINTERRUPTED
Clostridium difficile chimeric ribozyme CdIST1a-SE918 DNA, tlpB gene for transposase-like protein B, strain SE918	gi|37496886|emb|AJ579718	CdISt1	1	2213	2213	978	2096	CDS product=transposase-like protein B, transl_table=11, protein_id=emb|CAE45010.1|, evidence=experimental, db_xref=InterPro:IPR001959, db_xref=InterPro:IPR010095	ISTRON ORF
Clostridium difficile complete genome, strain 2007855	gi|291482101|emb|FN665654	CdISt1	485924	483944	1981
Clostridium difficile complete genome, strain 2007855	gi|291482101|emb|FN665654	CdISt1	3293474	3291494	1981
Clostridium difficile complete genome, strain 2007855	gi|291482101|emb|FN665654	CdISt1	3439912	3441893	1982
Clostridium difficile complete genome, strain 2007855	gi|291482101|emb|FN665654	CdISt1	859887	861880	1994
Clostridium difficile complete genome, strain 2007855	gi|291482101|emb|FN665654	CdISt1	979183	981163	1981
Clostridium difficile complete genome, strain 2007855	gi|291482101|emb|FN665654	CdISt1	1169653	1171633	1981
Clostridium difficile complete genome, strain 2007855	gi|291482101|emb|FN665654	CdISt1	1727117	1729097	1981
Clostridium difficile complete genome, strain 2007855	gi|291482101|emb|FN665654	CdISt1	598784	600764	1981
Clostridium difficile complete genome, strain 2007855	gi|291482101|emb|FN665654	CdISt1	4118376	4116396	1981
Clostridium difficile complete genome, strain 2007855	gi|291482101|emb|FN665654	CdISt1	446396	448284	1889
Clostridium difficile complete genome, strain 2007855	gi|291482101|emb|FN665654	CdISt1	617003	618891	1889
Clostridium difficile complete genome, strain 2007855	gi|291482101|emb|FN665654	CdISt1	1001499	1003387	1889
Clostridium difficile complete genome, strain 2007855	gi|291482101|emb|FN665654	CdISt1	3122796	3120908	1889
Clostridium difficile complete genome, strain 2007855	gi|291482101|emb|FN665654	CdISt1	639963	641851	1889
Clostridium difficile complete genome, strain 2007855	gi|291482101|emb|FN665654	CdISt1	2136477	2138363	1887
Clostridium difficile complete genome, strain 2007855	gi|291482101|emb|FN665654	CdISt1	2845804	2843916	1889
Clostridium difficile complete genome, strain 2007855	gi|291482101|emb|FN665654	CdISt1	1576362	1578250	1889
Clostridium difficile complete genome, strain CF5	gi|291482099|emb|FN665652	CdISt1	426201	428181	1981
Clostridium difficile complete genome, strain CF5	gi|291482099|emb|FN665652	CdISt1	3386559	3384579	1981
Clostridium difficile complete genome, strain CF5	gi|291482099|emb|FN665652	CdISt1	666218	664239	1980
Clostridium difficile complete genome, strain CF5	gi|291482099|emb|FN665652	CdISt1	1882614	1884594	1981
Clostridium difficile complete genome, strain CF5	gi|291482099|emb|FN665652	CdISt1	794188	796072	1885
Clostridium difficile complete genome, strain CF5	gi|291482099|emb|FN665652	CdISt1	3304930	3303043	1888
Clostridium difficile complete genome, strain CF5	gi|291482099|emb|FN665652	CdISt1	371412	373301	1890
Clostridium difficile complete genome, strain CF5	gi|291482099|emb|FN665652	CdISt1	1509647	1511448	1802
Clostridium difficile complete genome, strain CF5	gi|291482099|emb|FN665652	CdISt1	815633	813728	1906
Clostridium difficile complete genome, strain M120	gi|291482100|emb|FN665653	CdISt1	1447793	1449773	1981
Clostridium difficile complete genome, strain M120	gi|291482100|emb|FN665653	CdISt1	3035749	3037728	1980
Clostridium difficile complete genome, strain M120	gi|291482100|emb|FN665653	CdISt1	2410367	2408389	1979
Clostridium difficile complete genome, strain M120	gi|291482100|emb|FN665653	CdISt1	251358	253336	1979
Clostridium difficile complete genome, strain M120	gi|291482100|emb|FN665653	CdISt1	823166	825143	1978
Clostridium difficile complete genome, strain M120	gi|291482100|emb|FN665653	CdISt1	1824833	1822853	1981
Clostridium difficile complete genome, strain M120	gi|291482100|emb|FN665653	CdISt1	1923808	1925787	1980
Clostridium difficile complete genome, strain M120	gi|291482100|emb|FN665653	CdISt1	3353103	3351124	1980
Clostridium difficile complete genome, strain M120	gi|291482100|emb|FN665653	CdISt1	225874	227850	1977
Clostridium difficile complete genome, strain M120	gi|291482100|emb|FN665653	CdISt1	843507	845393	1887
Clostridium difficile complete genome, strain M120	gi|291482100|emb|FN665653	CdISt1	305887	307773	1887
Clostridium difficile complete genome, strain M120	gi|291482100|emb|FN665653	CdISt1	693047	694933	1887
Clostridium difficile complete genome, strain M120	gi|291482100|emb|FN665653	CdISt1	3140994	3139111	1884
Clostridium difficile complete genome, strain M120	gi|291482100|emb|FN665653	CdISt1	3289968	3288086	1883
Clostridium difficile complete genome, strain M120	gi|291482100|emb|FN665653	CdISt1	986117	988003	1887
Clostridium difficile complete genome, strain M120	gi|291482100|emb|FN665653	CdISt1	1008601	1010487	1887
Clostridium difficile complete genome, strain M120	gi|291482100|emb|FN665653	CdISt1	1012333	1014219	1887
Clostridium difficile complete genome, strain M120	gi|291482100|emb|FN665653	CdISt1	1532805	1530916	1890
Clostridium difficile complete genome, strain M120	gi|291482100|emb|FN665653	CdISt1	1900610	1902484	1875
Clostridium difficile complete genome, strain M120	gi|291482100|emb|FN665653	CdISt1	2791088	2789200	1889
Clostridium difficile complete genome, strain M120	gi|291482100|emb|FN665653	CdISt1	2815759	2813873	1887
Clostridium difficile complete genome, strain M120	gi|291482100|emb|FN665653	CdISt1	3542332	3540444	1889
Clostridium difficile complete genome, strain M120	gi|291482100|emb|FN665653	CdISt1	3706666	3704778	1889
Clostridium difficile complete genome, strain M120	gi|291482100|emb|FN665653	CdISt1	1618325	1619122	798
Clostridium difficile DNA for complex composite ribozyme CdISt1k element and tlpA and tlpB genes, strain C34	gi|57282093|emb|AJ440752	CdISt1	200	2180	1981	836	943	CDS product=transposase-like protein A, transl_table=11, protein_id=emb|CAD29522.1|, evidence=experimental, db_xref=GOA:Q8RIW2, db_xref=HSSP:Q9RXX8, db_xref=InterPro:IPR002686	ISTRON ORF
Clostridium difficile DNA for complex composite ribozyme CdISt1k element and tlpA and tlpB genes, strain C34	gi|57282093|emb|AJ440752	CdISt1	200	2180	1981	978	2063	CDS product=transposase-like protein B, transl_table=11, protein_id=emb|CAD29523.1|, evidence=experimental, db_xref=InterPro:IPR001959, db_xref=InterPro:IPR010095	ISTRON ORF
Clostridium difficile M68, complete genome	gi|291482250|emb|FN668375	CdISt1	403784	405764	1981
Clostridium difficile M68, complete genome	gi|291482250|emb|FN668375	CdISt1	3363598	3361618	1981
Clostridium difficile M68, complete genome	gi|291482250|emb|FN668375	CdISt1	643774	641795	1980
Clostridium difficile M68, complete genome	gi|291482250|emb|FN668375	CdISt1	771765	773649	1885
Clostridium difficile M68, complete genome	gi|291482250|emb|FN668375	CdISt1	2028825	2030714	1890
Clostridium difficile M68, complete genome	gi|291482250|emb|FN668375	CdISt1	326765	328654	1890
Clostridium difficile M68, complete genome	gi|291482250|emb|FN668375	CdISt1	1488781	1490582	1802
Clostridium difficile M68, complete genome	gi|291482250|emb|FN668375	CdISt1	3281195	3280138	1058
Clostridium difficile M68, complete genome	gi|291482250|emb|FN668375	CdISt1	793211	791306	1906
Clostridium difficile mRNA for complex composite ribozyme CdISt1l element and partial tlpB gene, strain C34 DNA	gi|47522408|emb|AJ440753	CdISt1	152	886	735
Clostridium difficile partial ORF for hypothetical protein, exons 1-2	gi|18642453|emb|AJ430194	CdISt1	200	2178	1979	<1	204	PSEUDO product=hypothetical protein, exon 1, transl_table=11, protein_id=emb|CAD22911.1|, db_xref=UniProtKB/TrEMBL:Q8RST9	INTERRUPTED (SAME STRAND AS ISTRON)
Clostridium difficile partial ORF for hypothetical protein, exons 1-2	gi|18642453|emb|AJ430194	CdISt1	200	2178	1979
Clostridium difficile partial ORF for hypothetical protein, exons 1-2	gi|18642453|emb|AJ430194	CdISt1	200	2178	1979	2179	2208	PSEUDO product=hypothetical protein, exon 2, transl_table=11, protein_id=emb|CAD22911.1|, db_xref=UniProtKB/TrEMBL:Q8RST9	UNINTERRUPTED
Clostridium difficile QCD-23m63 NZ_ABKL02000007, whole genome shotgun sequence	gi|219685029|ref|NZ_ABKL02000007	CdISt1	52552	54532	1981	51423	52367	CDS product=ornithine cyclodeaminase, transl_table=11, protein_id=ref|ZP_05399743.1||gnl|WGS:NZ_ABKL|CdifQCD-2_02000007_0200001282, note=COG2423 Predicted ornithine cyclodeaminase, mu-crystallin homolog	UNINTERRUPTED
Clostridium difficile QCD-23m63 NZ_ABKL02000007, whole genome shotgun sequence	gi|219685029|ref|NZ_ABKL02000007	CdISt1	52552	54532	1981	52461	52559	CDS product=hypothetical protein, transl_table=11	INTERRUPTED INFRAME (SAME STRAND AS ISTRON)
Clostridium difficile QCD-23m63 NZ_ABKL02000007, whole genome shotgun sequence	gi|219685029|ref|NZ_ABKL02000007	CdISt1	52552	54532	1981	53188	53295	CDS product=transposase-like protein A, transl_table=11, protein_id=ref|ZP_05399745.1||gnl|WGS:NZ_ABKL|CdifQCD-2_02000007_0200001292, note=COG1943 Transposase and inactivated derivatives	ISTRON ORF
Clostridium difficile QCD-23m63 NZ_ABKL02000007, whole genome shotgun sequence	gi|219685029|ref|NZ_ABKL02000007	CdISt1	52552	54532	1981	53306	54415	CDS product=transposase-like protein B, transl_table=11, protein_id=ref|ZP_05399746.1||gnl|WGS:NZ_ABKL|CdifQCD-2_02000007_0200001297, note=COG0675 Transposase and inactivated derivatives	ISTRON ORF
Clostridium difficile QCD-23m63 NZ_ABKL02000007, whole genome shotgun sequence	gi|219685029|ref|NZ_ABKL02000007	CdISt1	52552	54532	1981	54602	55714	CDS product=hypothetical protein, transl_table=11	UNINTERRUPTED
Clostridium difficile QCD-23m63 NZ_ABKL02000009, whole genome shotgun sequence	gi|219685031|ref|NZ_ABKL02000009	CdISt1	23610	25587	1978	22586	23617	CDS product=putative nucleotide phosphodiesterase, transl_table=11, protein_id=ref|ZP_05400140.1||gnl|WGS:NZ_ABKL|CdifQCD-2_02000009_0200003332, note=COG0737 5'-nucleotidase/2',3'-cyclic phosphodiesterase and related esterases	INTERRUPTED INFRAME (SAME STRAND AS ISTRON)
Clostridium difficile QCD-23m63 NZ_ABKL02000009, whole genome shotgun sequence	gi|219685031|ref|NZ_ABKL02000009	CdISt1	23610	25587	1978	24361	25470	CDS product=transposase-like protein B, transl_table=11, protein_id=ref|ZP_05400141.1||gnl|WGS:NZ_ABKL|CdifQCD-2_02000009_0200003337, note=COG0675 Transposase and inactivated derivatives	ISTRON ORF
Clostridium difficile QCD-23m63 NZ_ABKL02000009, whole genome shotgun sequence	gi|219685031|ref|NZ_ABKL02000009	CdISt1	23610	25587	1978	25732	26484	CDS product=putative nucleotide phosphodiesterase, transl_table=11, protein_id=ref|ZP_05400142.1||gnl|WGS:NZ_ABKL|CdifQCD-2_02000009_0200003342, note=COG0737 5'-nucleotidase/2',3'-cyclic phosphodiesterase and related esterases	UNINTERRUPTED
Clostridium difficile QCD-23m63 NZ_ABKL02000020, whole genome shotgun sequence	gi|219685042|ref|NZ_ABKL02000020	CdISt1	85550	86347	798	83025	85181	CDS product=ferrous iron transport protein B, transl_table=11, protein_id=ref|ZP_05400899.1||gnl|WGS:NZ_ABKL|CdifQCD-2_02000020_0200007267, note=COG0370 Fe2+ transport system protein B	UNINTERRUPTED
Clostridium difficile QCD-23m63 NZ_ABKL02000020, whole genome shotgun sequence	gi|219685042|ref|NZ_ABKL02000020	CdISt1	85550	86347	798	85207	85359	CDS product=hypothetical protein, transl_table=11	UNINTERRUPTED
Clostridium difficile QCD-23m63 NZ_ABKL02000020, whole genome shotgun sequence	gi|219685042|ref|NZ_ABKL02000020	CdISt1	85550	86347	798	86348	87043	CDS product=hypothetical protein, transl_table=11, protein_id=ref|ZP_05400901.1||gnl|WGS:NZ_ABKL|CdifQCD-2_02000020_0200007277, note=COG2013 Uncharacterized conserved protein	UNINTERRUPTED
Clostridium difficile QCD-32g58 NZ_AAML04000006, whole genome shotgun sequence	gi|145955856|ref|NZ_AAML04000006	CdISt1	37721	35741	1981	35053	34391	CDS product=two-component response regulator, transl_table=11, protein_id=ref|ZP_07405448.1||gnl|WGS:NZ_AAML|CdifQ_04000006_0500002450, note=COG0745 Response regulators consisting of a CheY-like receiver domain and a winged-helix DNA-binding domain	UNINTERRUPTED
Clostridium difficile QCD-32g58 NZ_AAML04000006, whole genome shotgun sequence	gi|145955856|ref|NZ_AAML04000006	CdISt1	37721	35741	1981	35731	35198	CDS product=TetR family transcriptional regulator, transl_table=11, protein_id=ref|ZP_07405449.1||gnl|WGS:NZ_AAML|CdifQ_04000006_0500002455, note=COG1309 Transcriptional regulator	UNINTERRUPTED
Clostridium difficile QCD-32g58 NZ_AAML04000006, whole genome shotgun sequence	gi|145955856|ref|NZ_AAML04000006	CdISt1	37721	35741	1981	36064	35858	CDS product=transposase-like protein b, transl_table=11, protein_id=ref|ZP_07405450.1||gnl|WGS:NZ_AAML|CdifQ_04000006_0500002460, note=COG0675 Transposase and inactivated derivatives	ISTRON ORF
Clostridium difficile QCD-32g58 NZ_AAML04000006, whole genome shotgun sequence	gi|145955856|ref|NZ_AAML04000006	CdISt1	37721	35741	1981	36968	36045	CDS product=transposase-like protein b, transl_table=11, protein_id=ref|ZP_07405451.1||gnl|WGS:NZ_AAML|CdifQ_04000006_0500002465, note=COG0675 Transposase and inactivated derivatives	ISTRON ORF
Clostridium difficile QCD-32g58 NZ_AAML04000006, whole genome shotgun sequence	gi|145955856|ref|NZ_AAML04000006	CdISt1	37721	35741	1981	37146	36979	CDS product=transposase-like protein A, transl_table=11, protein_id=ref|ZP_07405452.1||gnl|WGS:NZ_AAML|CdifQ_04000006_0500002470, note=COG1943 Transposase and inactivated derivatives	ISTRON ORF
Clostridium difficile QCD-32g58 NZ_AAML04000006, whole genome shotgun sequence	gi|145955856|ref|NZ_AAML04000006	CdISt1	37721	35741	1981	37812	37714	CDS product=TetR family transcriptional regulator, transl_table=11	INTERRUPTED INFRAME (SAME STRAND AS ISTRON)
Clostridium difficile QCD-32g58 NZ_AAML04000006, whole genome shotgun sequence	gi|145955856|ref|NZ_AAML04000006	CdISt1	37721	35741	1981	37991	38596	CDS product=putative hydrolase, transl_table=11, protein_id=ref|ZP_07405454.1||gnl|WGS:NZ_AAML|CdifQ_04000006_0500002480, note=COG0491 Zn-dependent hydrolases, including glyoxylases	UNINTERRUPTED
Clostridium difficile QCD-32g58 NZ_AAML04000007, whole genome shotgun sequence	gi|145955411|ref|NZ_AAML04000007	CdISt1	15948	17837	1890	14768	15055	CDS product=hypothetical protein, transl_table=11	UNINTERRUPTED
Clostridium difficile QCD-32g58 NZ_AAML04000007, whole genome shotgun sequence	gi|145955411|ref|NZ_AAML04000007	CdISt1	15948	17837	1890	15528	15962	CDS product=hypothetical protein, transl_table=11, protein_id=ref|ZP_07405562.1||gnl|WGS:NZ_AAML|CdifQ_04000007_0500003095, note=COG3839 ABC-type sugar transport systems, ATPase components	INTERRUPTED (SAME STRAND AS ISTRON)
Clostridium difficile QCD-32g58 NZ_AAML04000007, whole genome shotgun sequence	gi|145955411|ref|NZ_AAML04000007	CdISt1	15948	17837	1890	16610	16813	CDS product=transposase-like protein b, transl_table=11, protein_id=ref|ZP_07405563.1||gnl|WGS:NZ_AAML|CdifQ_04000007_0500003100, note=COG0675 Transposase and inactivated derivatives	ISTRON ORF
Clostridium difficile QCD-32g58 NZ_AAML04000007, whole genome shotgun sequence	gi|145955411|ref|NZ_AAML04000007	CdISt1	15948	17837	1890	16779	17720	CDS product=transposase-like protein b, transl_table=11, protein_id=ref|ZP_07405564.1||gnl|WGS:NZ_AAML|CdifQ_04000007_0500003105, note=COG0675 Transposase and inactivated derivatives	ISTRON ORF
Clostridium difficile QCD-32g58 NZ_AAML04000007, whole genome shotgun sequence	gi|145955411|ref|NZ_AAML04000007	CdISt1	15948	17837	1890	17785	19908	CDS product=hypothetical protein, transl_table=11	INTERRUPTED (SAME STRAND AS ISTRON)
Clostridium difficile QCD-32g58 NZ_AAML04000007, whole genome shotgun sequence	gi|145955411|ref|NZ_AAML04000007	CdISt1	38866	40754	1889	37512	38021	CDS product=hypothetical protein, transl_table=11, protein_id=ref|ZP_07405581.1||gnl|WGS:NZ_AAML|CdifQ_04000007_0500003190, note=COG2320 Uncharacterized conserved protein	UNINTERRUPTED
Clostridium difficile QCD-32g58 NZ_AAML04000007, whole genome shotgun sequence	gi|145955411|ref|NZ_AAML04000007	CdISt1	38866	40754	1889	38208	38873	CDS product=chloride ion channel protein, transl_table=11, protein_id=ref|ZP_07405582.1||gnl|WGS:NZ_AAML|CdifQ_04000007_0500003195, note=COG0038 Chloride channel protein EriC	INTERRUPTED INFRAME (SAME STRAND AS ISTRON)
Clostridium difficile QCD-32g58 NZ_AAML04000007, whole genome shotgun sequence	gi|145955411|ref|NZ_AAML04000007	CdISt1	38866	40754	1889	39528	40637	CDS product=transposase-like protein b, transl_table=11, protein_id=ref|ZP_07405583.1||gnl|WGS:NZ_AAML|CdifQ_04000007_0500003200, note=COG0675 Transposase and inactivated derivatives	ISTRON ORF
Clostridium difficile QCD-32g58 NZ_AAML04000007, whole genome shotgun sequence	gi|145955411|ref|NZ_AAML04000007	CdISt1	38866	40754	1889	40730	41665	CDS product=chloride ion channel protein, transl_table=11, protein_id=ref|ZP_07405584.1||gnl|WGS:NZ_AAML|CdifQ_04000007_0500003205, note=COG0038 Chloride channel protein EriC	INTERRUPTED (SAME STRAND AS ISTRON)
Clostridium difficile QCD-32g58 NZ_AAML04000007, whole genome shotgun sequence	gi|145955411|ref|NZ_AAML04000007	CdISt1	257512	259523	2012	257948	258184	CDS product=hypothetical protein, transl_table=11	ISTRON ORF
Clostridium difficile QCD-32g58 NZ_AAML04000007, whole genome shotgun sequence	gi|145955411|ref|NZ_AAML04000007	CdISt1	257512	259523	2012	259632	261902	CDS product=putative formate dehydrogenase, transl_table=11, protein_id=ref|ZP_07405740.1||gnl|WGS:NZ_AAML|CdifQ_04000007_0500004195, note=COG0243 Anaerobic dehydrogenases, typically selenocysteine-containing	UNINTERRUPTED
Clostridium difficile QCD-32g58 NZ_AAML04000007, whole genome shotgun sequence	gi|145955411|ref|NZ_AAML04000007	CdISt1	376792	378772	1981	377428	377535	CDS product=transposase-like protein A, transl_table=11, protein_id=ref|ZP_07405839.1||gnl|WGS:NZ_AAML|CdifQ_04000007_0500004840, note=COG1943 Transposase and inactivated derivatives	ISTRON ORF
Clostridium difficile QCD-32g58 NZ_AAML04000007, whole genome shotgun sequence	gi|145955411|ref|NZ_AAML04000007	CdISt1	376792	378772	1981	377546	378655	CDS product=transposase-like protein B, transl_table=11, protein_id=ref|ZP_07405840.1||gnl|WGS:NZ_AAML|CdifQ_04000007_0500004845, note=COG0675 Transposase and inactivated derivatives	ISTRON ORF
Clostridium difficile QCD-32g58 NZ_AAML04000007, whole genome shotgun sequence	gi|145955411|ref|NZ_AAML04000007	CdISt1	376792	378772	1981	378939	379385	CDS product=hypothetical protein, transl_table=11, protein_id=ref|ZP_07405841.1||gnl|WGS:NZ_AAML|CdifQ_04000007_0500004850, note=COG1585 Membrane protein implicated in regulation of membrane protease activity	UNINTERRUPTED
Clostridium difficile QCD-32g58 NZ_AAML04000007, whole genome shotgun sequence	gi|145955411|ref|NZ_AAML04000007	CdISt1	376792	378772	1981	379406	380449	CDS product=hypothetical protein, transl_table=11, protein_id=ref|ZP_07405842.1||gnl|WGS:NZ_AAML|CdifQ_04000007_0500004855, note=COG0330 Membrane protease subunits, stomatin/prohibitin homologs	UNINTERRUPTED
Clostridium difficile QCD-32g58 NZ_AAML04000010, whole genome shotgun sequence	gi|145954739|ref|NZ_AAML04000010	CdISt1	76390	78371	1982	75197	76063	CDS product=AraC-family transcriptional regulator, transl_table=11, protein_id=ref|ZP_07406034.1||gnl|WGS:NZ_AAML|CdifQ_04000010_0500006047, note=COG2207 AraC-type DNA-binding domain-containing proteins	UNINTERRUPTED
Clostridium difficile QCD-32g58 NZ_AAML04000010, whole genome shotgun sequence	gi|145954739|ref|NZ_AAML04000010	CdISt1	76390	78371	1982	76236	76397	CDS product=putative transcriptional regulator, transl_table=11, protein_id=ref|ZP_07406035.1||gnl|WGS:NZ_AAML|CdifQ_04000010_0500006052, note=COG1476 Predicted transcriptional regulators	INTERRUPTED INFRAME (SAME STRAND AS ISTRON)
Clostridium difficile QCD-32g58 NZ_AAML04000010, whole genome shotgun sequence	gi|145954739|ref|NZ_AAML04000010	CdISt1	76390	78371	1982	77026	77133	CDS product=transposase-like protein A, transl_table=11, protein_id=ref|ZP_07406036.1||gnl|WGS:NZ_AAML|CdifQ_04000010_0500006057, note=COG1943 Transposase and inactivated derivatives	ISTRON ORF
Clostridium difficile QCD-32g58 NZ_AAML04000010, whole genome shotgun sequence	gi|145954739|ref|NZ_AAML04000010	CdISt1	76390	78371	1982	77144	77347	CDS product=transposase-like protein b, transl_table=11, protein_id=ref|ZP_07406037.1||gnl|WGS:NZ_AAML|CdifQ_04000010_0500006062, note=COG0675 Transposase and inactivated derivatives	ISTRON ORF
Clostridium difficile QCD-32g58 NZ_AAML04000010, whole genome shotgun sequence	gi|145954739|ref|NZ_AAML04000010	CdISt1	76390	78371	1982	77499	78254	CDS product=transposase-like protein b, transl_table=11, protein_id=ref|ZP_07406038.1||gnl|WGS:NZ_AAML|CdifQ_04000010_0500006067, note=COG0675 Transposase and inactivated derivatives	ISTRON ORF
Clostridium difficile QCD-32g58 NZ_AAML04000010, whole genome shotgun sequence	gi|145954739|ref|NZ_AAML04000010	CdISt1	76390	78371	1982	78413	78856	CDS product=hypothetical protein, transl_table=11	UNINTERRUPTED
Clostridium difficile QCD-32g58 NZ_AAML04000010, whole genome shotgun sequence	gi|145954739|ref|NZ_AAML04000010	CdISt1	76390	78371	1982	80376	79306	CDS product=hypothetical protein, transl_table=11	UNINTERRUPTED
Clostridium difficile QCD-32g58 NZ_AAML04000010, whole genome shotgun sequence	gi|145954739|ref|NZ_AAML04000010	CdISt1	483106	485008	1903	483782	484891	CDS product=transposase-like protein b, transl_table=11, protein_id=ref|ZP_07406380.1||gnl|WGS:NZ_AAML|CdifQ_04000010_0500008337, note=COG0675 Transposase and inactivated derivatives	ISTRON ORF
Clostridium difficile QCD-32g58 NZ_AAML04000010, whole genome shotgun sequence	gi|145954739|ref|NZ_AAML04000010	CdISt1	483106	485008	1903	485553	486518	CDS product=D-methionine ABC transporter, ATP-binding protein, transl_table=11, protein_id=ref|ZP_07406381.1||gnl|WGS:NZ_AAML|CdifQ_04000010_0500008342, note=COG1135 ABC-type metal ion transport system, ATPase component	UNINTERRUPTED
Clostridium difficile QCD-32g58 NZ_AAML04000011, whole genome shotgun sequence	gi|145954386|ref|NZ_AAML04000011	CdISt1	11593	13573	1981	10787	10221	CDS product=MarR-family transcriptional regulator, transl_table=11, protein_id=ref|ZP_07406458.1||gnl|WGS:NZ_AAML|CdifQ_04000011_0500008879, note=COG1846 Transcriptional regulators	UNINTERRUPTED
Clostridium difficile QCD-32g58 NZ_AAML04000011, whole genome shotgun sequence	gi|145954386|ref|NZ_AAML04000011	CdISt1	11593	13573	1981	11071	11607	CDS product=putative lysophospholipase, transl_table=11, protein_id=ref|ZP_07406459.1||gnl|WGS:NZ_AAML|CdifQ_04000011_0500008884, note=COG2267 Lysophospholipase	INTERRUPTED (SAME STRAND AS ISTRON)
Clostridium difficile QCD-32g58 NZ_AAML04000011, whole genome shotgun sequence	gi|145954386|ref|NZ_AAML04000011	CdISt1	11593	13573	1981	12230	12337	CDS product=transposase-like protein A, transl_table=11, protein_id=ref|ZP_07406460.1||gnl|WGS:NZ_AAML|CdifQ_04000011_0500008889, note=COG1943 Transposase and inactivated derivatives	ISTRON ORF
Clostridium difficile QCD-32g58 NZ_AAML04000011, whole genome shotgun sequence	gi|145954386|ref|NZ_AAML04000011	CdISt1	11593	13573	1981	12348	12722	CDS product=transposase-like protein b, transl_table=11, protein_id=ref|ZP_07406461.1||gnl|WGS:NZ_AAML|CdifQ_04000011_0500008894, note=COG0675 Transposase and inactivated derivatives	ISTRON ORF
Clostridium difficile QCD-32g58 NZ_AAML04000011, whole genome shotgun sequence	gi|145954386|ref|NZ_AAML04000011	CdISt1	11593	13573	1981	12701	13456	CDS product=transposase-like protein b, transl_table=11, protein_id=ref|ZP_07406462.1||gnl|WGS:NZ_AAML|CdifQ_04000011_0500008899, note=COG0675 Transposase and inactivated derivatives	ISTRON ORF
Clostridium difficile QCD-32g58 NZ_AAML04000011, whole genome shotgun sequence	gi|145954386|ref|NZ_AAML04000011	CdISt1	11593	13573	1981	13521	13982	CDS product=putative lysophospholipase, transl_table=11, protein_id=ref|ZP_07406463.1||gnl|WGS:NZ_AAML|CdifQ_04000011_0500008904, note=COG2267 Lysophospholipase	INTERRUPTED (SAME STRAND AS ISTRON)
Clostridium difficile QCD-32g58 NZ_AAML04000011, whole genome shotgun sequence	gi|145954386|ref|NZ_AAML04000011	CdISt1	11593	13573	1981	14446	15663	CDS product=putative transcriptional regulator, transl_table=11, protein_id=ref|ZP_07406464.1||gnl|WGS:NZ_AAML|CdifQ_04000011_0500008909, note=COG1396 Predicted transcriptional regulators	UNINTERRUPTED
Clostridium difficile QCD-32g58 NZ_AAML04000013, whole genome shotgun sequence	gi|145953881|ref|NZ_AAML04000013	CdISt1	97237	99123	1887	96510	96686	CDS product=hypothetical protein, transl_table=11	UNINTERRUPTED
Clostridium difficile QCD-32g58 NZ_AAML04000013, whole genome shotgun sequence	gi|145953881|ref|NZ_AAML04000013	CdISt1	97237	99123	1887	97157	96801	CDS product=putative transcriptional regulator, transl_table=11, protein_id=ref|ZP_07406799.1||gnl|WGS:NZ_AAML|CdifQ_04000013_0500011451, note=COG1733 Predicted transcriptional regulators	UNINTERRUPTED
Clostridium difficile QCD-32g58 NZ_AAML04000013, whole genome shotgun sequence	gi|145953881|ref|NZ_AAML04000013	CdISt1	97237	99123	1887	97897	99006	CDS product=transposase-like protein b, transl_table=11, protein_id=ref|ZP_07406800.1||gnl|WGS:NZ_AAML|CdifQ_04000013_0500011456, note=COG0675 Transposase and inactivated derivatives	ISTRON ORF
Clostridium difficile QCD-32g58 NZ_AAML04000014, whole genome shotgun sequence	gi|145952713|ref|NZ_AAML04000014	CdISt1	353123	351214	1910	350247	349975	CDS product=hypothetical protein, transl_table=11	UNINTERRUPTED
Clostridium difficile QCD-32g58 NZ_AAML04000014, whole genome shotgun sequence	gi|145952713|ref|NZ_AAML04000014	CdISt1	353123	351214	1910	351180	350374	CDS product=hypothetical protein, transl_table=11, protein_id=ref|ZP_07407319.1||gnl|WGS:NZ_AAML|CdifQ_04000014_0500015191, note=COG1284 Uncharacterized conserved protein	UNINTERRUPTED
Clostridium difficile QCD-32g58 NZ_AAML04000014, whole genome shotgun sequence	gi|145952713|ref|NZ_AAML04000014	CdISt1	353123	351214	1910	351927	351331	CDS product=transposase-like protein b, transl_table=11, protein_id=ref|ZP_07407320.1||gnl|WGS:NZ_AAML|CdifQ_04000014_0500015196, note=COG0675 Transposase and inactivated derivatives	ISTRON ORF
Clostridium difficile QCD-32g58 NZ_AAML04000014, whole genome shotgun sequence	gi|145952713|ref|NZ_AAML04000014	CdISt1	353123	351214	1910	352461	352246	CDS product=transposase-like protein b, transl_table=11, protein_id=ref|ZP_07407321.1||gnl|WGS:NZ_AAML|CdifQ_04000014_0500015201, note=COG0675 Transposase and inactivated derivatives	ISTRON ORF
Clostridium difficile QCD-32g58 NZ_AAML04000014, whole genome shotgun sequence	gi|145952713|ref|NZ_AAML04000014	CdISt1	353123	351214	1910	356554	353447	CDS product=isoleucyl-tRNA synthetase EC_number 6.1.1.5, transl_table=11, protein_id=ref|ZP_07407322.1||gnl|WGS:NZ_AAML|CdifQ_04000014_0500015206, note=COG0060 Isoleucyl-tRNA synthetase	UNINTERRUPTED
Clostridium difficile QCD-32g58 NZ_AAML04000014, whole genome shotgun sequence	gi|145952713|ref|NZ_AAML04000014	CdISt1	630043	628155	1889	627413	626580	CDS product=hypothetical protein, transl_table=11, protein_id=ref|ZP_07407517.1||gnl|WGS:NZ_AAML|CdifQ_04000014_0500016441, note=COG0789 Predicted transcriptional regulators	UNINTERRUPTED
Clostridium difficile QCD-32g58 NZ_AAML04000014, whole genome shotgun sequence	gi|145952713|ref|NZ_AAML04000014	CdISt1	630043	628155	1889	629381	628272	CDS product=transposase-like protein B, transl_table=11, protein_id=ref|ZP_07407518.1||gnl|WGS:NZ_AAML|CdifQ_04000014_0500016456, note=COG0675 Transposase and inactivated derivatives	ISTRON ORF
Clostridium difficile QCD-32g58 NZ_AAML04000014, whole genome shotgun sequence	gi|145952713|ref|NZ_AAML04000014	CdISt1	630043	628155	1889	630155	630036	CDS product=putative flavodoxin, transl_table=11, protein_id=ref|ZP_07407519.1||gnl|WGS:NZ_AAML|CdifQ_04000014_0500016461, note=COG0716 Flavodoxins	INTERRUPTED INFRAME (SAME STRAND AS ISTRON)
Clostridium difficile QCD-32g58 NZ_AAML04000014, whole genome shotgun sequence	gi|145952713|ref|NZ_AAML04000014	CdISt1	630043	628155	1889	631337	630300	CDS product=putative oxidoreductase (FAD-binding domain), transl_table=11, protein_id=ref|ZP_07407520.1||gnl|WGS:NZ_AAML|CdifQ_04000014_0500016466, note=COG1902 NADH:flavin oxidoreductases, Old Yellow Enzyme family	UNINTERRUPTED
Clostridium difficile QCD-32g58 NZ_AAML04000014, whole genome shotgun sequence	gi|145952713|ref|NZ_AAML04000014	CdISt1	772752	770772	1981	770481	769381	CDS product=putative iron ABC transporter, ATP-binding protein, transl_table=11, protein_id=ref|ZP_07407628.1||gnl|WGS:NZ_AAML|CdifQ_04000014_0500017106, note=COG1120 ABC-type cobalamin/Fe3+-siderophores transport systems, ATPase components	UNINTERRUPTED
Clostridium difficile QCD-32g58 NZ_AAML04000014, whole genome shotgun sequence	gi|145952713|ref|NZ_AAML04000014	CdISt1	772752	770772	1981	770824	770588	CDS product=putative iron ABC transporter, permease protein, transl_table=11, protein_id=ref|ZP_07407629.1||gnl|WGS:NZ_AAML|CdifQ_04000014_0500017111, note=COG0609 ABC-type Fe3+-siderophore transport system, permease component	INTERRUPTED (SAME STRAND AS ISTRON)
Clostridium difficile QCD-32g58 NZ_AAML04000014, whole genome shotgun sequence	gi|145952713|ref|NZ_AAML04000014	CdISt1	772752	770772	1981	771998	770889	CDS product=transposase-like protein b, transl_table=11, protein_id=ref|ZP_07407630.1||gnl|WGS:NZ_AAML|CdifQ_04000014_0500017116, note=COG0675 Transposase and inactivated derivatives	ISTRON ORF
Clostridium difficile QCD-32g58 NZ_AAML04000014, whole genome shotgun sequence	gi|145952713|ref|NZ_AAML04000014	CdISt1	772752	770772	1981	772116	772009	CDS product=transposase-like protein A, transl_table=11, protein_id=ref|ZP_07407631.1||gnl|WGS:NZ_AAML|CdifQ_04000014_0500017121, note=COG1943 Transposase and inactivated derivatives	ISTRON ORF
Clostridium difficile QCD-32g58 NZ_AAML04000014, whole genome shotgun sequence	gi|145952713|ref|NZ_AAML04000014	CdISt1	772752	770772	1981	773583	772738	CDS product=putative iron ABC transporter, permease protein, transl_table=11, protein_id=ref|ZP_07407632.1||gnl|WGS:NZ_AAML|CdifQ_04000014_0500017126, note=COG0609 ABC-type Fe3+-siderophore transport system, permease component	INTERRUPTED (SAME STRAND AS ISTRON)
Clostridium difficile QCD-32g58 NZ_AAML04000014, whole genome shotgun sequence	gi|145952713|ref|NZ_AAML04000014	CdISt1	772752	770772	1981	774786	773656	CDS product=putative iron ABC transporter, substrate-binding protein, transl_table=11, protein_id=ref|ZP_07407633.1||gnl|WGS:NZ_AAML|CdifQ_04000014_0500017131, note=COG0614 ABC-type Fe3+-hydroxamate transport system, periplasmic component	UNINTERRUPTED
Clostridium difficile QCD-37x79 NZ_ABHG02000012, whole genome shotgun sequence	gi|219684095|ref|NZ_ABHG02000012	CdISt1	14649	16642	1994	13641	14414	CDS product=sorbitol-6-phosphate dehydrogenase EC_number 1.1.1.140, transl_table=11, protein_id=ref|ZP_05396197.1||gnl|WGS:NZ_ABHG|CdifQCD_02000012_0200003792, note=COG1028 Dehydrogenases with different specificities (related to short-chain alcohol dehydrogenases)	UNINTERRUPTED
Clostridium difficile QCD-37x79 NZ_ABHG02000012, whole genome shotgun sequence	gi|219684095|ref|NZ_ABHG02000012	CdISt1	14649	16642	1994	15416	16525	CDS product=transposase-like protein B, transl_table=11, protein_id=ref|ZP_05396198.1||gnl|WGS:NZ_ABHG|CdifQCD_02000012_0200003797, note=COG0675 Transposase and inactivated derivatives	ISTRON ORF
Clostridium difficile QCD-37x79 NZ_ABHG02000012, whole genome shotgun sequence	gi|219684095|ref|NZ_ABHG02000012	CdISt1	14649	16642	1994	16751	19063	CDS product=putative formate dehydrogenase, transl_table=11, protein_id=ref|ZP_05396199.1||gnl|WGS:NZ_ABHG|CdifQCD_02000012_0200003802, note=COG0243 Anaerobic dehydrogenases, typically selenocysteine-containing	UNINTERRUPTED
Clostridium difficile QCD-37x79 NZ_ABHG02000012, whole genome shotgun sequence	gi|219684095|ref|NZ_ABHG02000012	CdISt1	133943	135923	1981	132362	133942	CDS product=putative carbohydrate kinase, transl_table=11, protein_id=ref|ZP_05396309.1||gnl|WGS:NZ_ABHG|CdifQCD_02000012_0200004362, note=COG0062 Uncharacterized conserved protein	UNINTERRUPTED
Clostridium difficile QCD-37x79 NZ_ABHG02000012, whole genome shotgun sequence	gi|219684095|ref|NZ_ABHG02000012	CdISt1	133943	135923	1981	134579	134686	CDS product=transposase-like protein A, transl_table=11, protein_id=ref|ZP_05396310.1||gnl|WGS:NZ_ABHG|CdifQCD_02000012_0200004367, note=COG1943 Transposase and inactivated derivatives	ISTRON ORF
Clostridium difficile QCD-37x79 NZ_ABHG02000012, whole genome shotgun sequence	gi|219684095|ref|NZ_ABHG02000012	CdISt1	133943	135923	1981	134697	135806	CDS product=transposase-like protein B, transl_table=11, protein_id=ref|ZP_05396311.1||gnl|WGS:NZ_ABHG|CdifQCD_02000012_0200004372, note=COG0675 Transposase and inactivated derivatives	ISTRON ORF
Clostridium difficile QCD-37x79 NZ_ABHG02000012, whole genome shotgun sequence	gi|219684095|ref|NZ_ABHG02000012	CdISt1	133943	135923	1981	136090	136536	CDS product=hypothetical protein, transl_table=11, protein_id=ref|ZP_05396312.1||gnl|WGS:NZ_ABHG|CdifQCD_02000012_0200004377, note=COG1585 Membrane protein implicated in regulation of membrane protease activity	UNINTERRUPTED
Clostridium difficile QCD-37x79 NZ_ABHG02000012, whole genome shotgun sequence	gi|219684095|ref|NZ_ABHG02000012	CdISt1	133943	135923	1981	136557	137600	CDS product=hypothetical protein, transl_table=11, protein_id=ref|ZP_05396313.1||gnl|WGS:NZ_ABHG|CdifQCD_02000012_0200004382, note=COG0330 Membrane protease subunits, stomatin/prohibitin homologs	UNINTERRUPTED
Clostridium difficile QCD-37x79 NZ_ABHG02000012, whole genome shotgun sequence	gi|219684095|ref|NZ_ABHG02000012	CdISt1	156259	158147	1889	154293	155789	CDS product=iron-dependent hydrogenase, transl_table=11, protein_id=ref|ZP_05396326.1||gnl|WGS:NZ_ABHG|CdifQCD_02000012_0200004447, note=COG1145 Ferredoxin	UNINTERRUPTED
Clostridium difficile QCD-37x79 NZ_ABHG02000012, whole genome shotgun sequence	gi|219684095|ref|NZ_ABHG02000012	CdISt1	156259	158147	1889	155923	156273	CDS product=metallo-beta-lactamase superfamily exported protein, transl_table=11, protein_id=ref|ZP_05396327.1||gnl|WGS:NZ_ABHG|CdifQCD_02000012_0200004452	INTERRUPTED (SAME STRAND AS ISTRON)
Clostridium difficile QCD-37x79 NZ_ABHG02000012, whole genome shotgun sequence	gi|219684095|ref|NZ_ABHG02000012	CdISt1	156259	158147	1889	156921	158030	CDS product=putative transposase-like protein B, transl_table=11, protein_id=ref|ZP_05396328.1||gnl|WGS:NZ_ABHG|CdifQCD_02000012_0200004457, note=COG0675 Transposase and inactivated derivatives	ISTRON ORF
Clostridium difficile QCD-37x79 NZ_ABHG02000012, whole genome shotgun sequence	gi|219684095|ref|NZ_ABHG02000012	CdISt1	156259	158147	1889	158191	158721	CDS product=metallo-beta-lactamase superfamily exported protein, transl_table=11, protein_id=ref|ZP_05396329.1||gnl|WGS:NZ_ABHG|CdifQCD_02000012_0200004462, note=COG2333 Predicted hydrolase (metallo-beta-lactamase superfamily)	UNINTERRUPTED
Clostridium difficile QCD-37x79 NZ_ABHG02000012, whole genome shotgun sequence	gi|219684095|ref|NZ_ABHG02000012	CdISt1	156259	158147	1889	158839	159030	CDS product=hypothetical protein, transl_table=11	UNINTERRUPTED
Clostridium difficile QCD-37x79 NZ_ABHG02000013, whole genome shotgun sequence	gi|219684096|ref|NZ_ABHG02000013	CdISt1	79934	81914	1981	78740	79606	CDS product=AraC family transcription regulator, transl_table=11, protein_id=ref|ZP_05396462.1||gnl|WGS:NZ_ABHG|CdifQCD_02000013_0200005152, note=COG2207 AraC-type DNA-binding domain-containing proteins	UNINTERRUPTED
Clostridium difficile QCD-37x79 NZ_ABHG02000013, whole genome shotgun sequence	gi|219684096|ref|NZ_ABHG02000013	CdISt1	79934	81914	1981	79780	79941	CDS product=putative transcriptional regulator, transl_table=11, protein_id=ref|ZP_05396463.1||gnl|WGS:NZ_ABHG|CdifQCD_02000013_0200005157, note=COG1476 Predicted transcriptional regulators	INTERRUPTED INFRAME (SAME STRAND AS ISTRON)
Clostridium difficile QCD-37x79 NZ_ABHG02000013, whole genome shotgun sequence	gi|219684096|ref|NZ_ABHG02000013	CdISt1	79934	81914	1981	80570	80677	CDS product=transposase-like protein A, transl_table=11, protein_id=ref|ZP_05396464.1||gnl|WGS:NZ_ABHG|CdifQCD_02000013_0200005162, note=COG1943 Transposase and inactivated derivatives	ISTRON ORF
Clostridium difficile QCD-37x79 NZ_ABHG02000013, whole genome shotgun sequence	gi|219684096|ref|NZ_ABHG02000013	CdISt1	79934	81914	1981	80688	81797	CDS product=transposase-like protein B, transl_table=11, protein_id=ref|ZP_05396465.1||gnl|WGS:NZ_ABHG|CdifQCD_02000013_0200005167, note=COG0675 Transposase and inactivated derivatives	ISTRON ORF
Clostridium difficile QCD-37x79 NZ_ABHG02000013, whole genome shotgun sequence	gi|219684096|ref|NZ_ABHG02000013	CdISt1	79934	81914	1981	81956	82399	CDS product=hypothetical protein, transl_table=11	UNINTERRUPTED
Clostridium difficile QCD-37x79 NZ_ABHG02000013, whole genome shotgun sequence	gi|219684096|ref|NZ_ABHG02000013	CdISt1	79934	81914	1981	83919	82849	CDS product=hypothetical protein, transl_table=11	UNINTERRUPTED
Clostridium difficile QCD-37x79 NZ_ABHG02000017, whole genome shotgun sequence	gi|219684100|ref|NZ_ABHG02000017	CdISt1	148861	150841	1981	148055	147489	CDS product=MarR family transcriptional regulator, transl_table=11, protein_id=ref|ZP_05397008.1||gnl|WGS:NZ_ABHG|CdifQCD_02000017_0200007964, note=COG1846 Transcriptional regulators	UNINTERRUPTED
Clostridium difficile QCD-37x79 NZ_ABHG02000017, whole genome shotgun sequence	gi|219684100|ref|NZ_ABHG02000017	CdISt1	148861	150841	1981	148339	148875	CDS product=putative lysophospholipase, transl_table=11, protein_id=ref|ZP_05397009.1||gnl|WGS:NZ_ABHG|CdifQCD_02000017_0200007969, note=COG2267 Lysophospholipase	INTERRUPTED (SAME STRAND AS ISTRON)
Clostridium difficile QCD-37x79 NZ_ABHG02000017, whole genome shotgun sequence	gi|219684100|ref|NZ_ABHG02000017	CdISt1	148861	150841	1981	149498	149605	CDS product=transposase-like protein A, transl_table=11, protein_id=ref|ZP_05397010.1||gnl|WGS:NZ_ABHG|CdifQCD_02000017_0200007974, note=COG1943 Transposase and inactivated derivatives	ISTRON ORF
Clostridium difficile QCD-37x79 NZ_ABHG02000017, whole genome shotgun sequence	gi|219684100|ref|NZ_ABHG02000017	CdISt1	148861	150841	1981	150789	151250	CDS product=putative lysophospholipase, transl_table=11, protein_id=ref|ZP_05397011.1||gnl|WGS:NZ_ABHG|CdifQCD_02000017_0200007989, note=COG2267 Lysophospholipase	INTERRUPTED (SAME STRAND AS ISTRON)
Clostridium difficile QCD-37x79 NZ_ABHG02000017, whole genome shotgun sequence	gi|219684100|ref|NZ_ABHG02000017	CdISt1	148861	150841	1981	151715	152929	CDS product=putative transcriptional regulator, transl_table=11, protein_id=ref|ZP_05397012.1||gnl|WGS:NZ_ABHG|CdifQCD_02000017_0200007994, note=COG1396 Predicted transcriptional regulators	UNINTERRUPTED
Clostridium difficile QCD-37x79 NZ_ABHG02000023, whole genome shotgun sequence	gi|219684106|ref|NZ_ABHG02000023	CdISt1	143724	141836	1889	141093	140260	CDS product=hypothetical protein, transl_table=11, protein_id=ref|ZP_05398241.1||gnl|WGS:NZ_ABHG|CdifQCD_02000023_0200014223, note=COG0789 Predicted transcriptional regulators	UNINTERRUPTED
Clostridium difficile QCD-37x79 NZ_ABHG02000023, whole genome shotgun sequence	gi|219684106|ref|NZ_ABHG02000023	CdISt1	143724	141836	1889	141787	141422	CDS product=putative flavodoxin, transl_table=11	UNINTERRUPTED
Clostridium difficile QCD-37x79 NZ_ABHG02000023, whole genome shotgun sequence	gi|219684106|ref|NZ_ABHG02000023	CdISt1	143724	141836	1889	143062	141953	CDS product=transposase-like protein B, transl_table=11, protein_id=ref|ZP_05398243.1||gnl|WGS:NZ_ABHG|CdifQCD_02000023_0200014233, note=COG0675 Transposase and inactivated derivatives	ISTRON ORF
Clostridium difficile QCD-37x79 NZ_ABHG02000023, whole genome shotgun sequence	gi|219684106|ref|NZ_ABHG02000023	CdISt1	143724	141836	1889	143836	143717	CDS product=putative flavodoxin, transl_table=11, protein_id=ref|ZP_05398244.1||gnl|WGS:NZ_ABHG|CdifQCD_02000023_0200014238, note=COG0716 Flavodoxins	INTERRUPTED INFRAME (SAME STRAND AS ISTRON)
Clostridium difficile QCD-37x79 NZ_ABHG02000023, whole genome shotgun sequence	gi|219684106|ref|NZ_ABHG02000023	CdISt1	143724	141836	1889	145018	143924	CDS product=oxidoreductase, transl_table=11, protein_id=ref|ZP_05398245.1||gnl|WGS:NZ_ABHG|CdifQCD_02000023_0200014243, note=COG1902 NADH:flavin oxidoreductases, Old Yellow Enzyme family	UNINTERRUPTED
Clostridium difficile QCD-37x79 NZ_ABHG02000024, whole genome shotgun sequence	gi|219684107|ref|NZ_ABHG02000024	CdISt1	147015	148996	1982	144953	146167	CDS product=6-phosphofructokinase EC_number 2.7.1.11, transl_table=11, protein_id=ref|ZP_05398480.1||gnl|WGS:NZ_ABHG|CdifQCD_02000024_0200015428, note=COG0205 6-phosphofructokinase	UNINTERRUPTED
Clostridium difficile QCD-37x79 NZ_ABHG02000024, whole genome shotgun sequence	gi|219684107|ref|NZ_ABHG02000024	CdISt1	147015	148996	1982	146789	147022	CDS product=hypothetical protein, transl_table=11	INTERRUPTED INFRAME (SAME STRAND AS ISTRON)
Clostridium difficile QCD-37x79 NZ_ABHG02000024, whole genome shotgun sequence	gi|219684107|ref|NZ_ABHG02000024	CdISt1	147015	148996	1982	147652	147759	CDS product=transposase-like protein A, transl_table=11, protein_id=ref|ZP_05398482.1||gnl|WGS:NZ_ABHG|CdifQCD_02000024_0200015438, note=COG1943 Transposase and inactivated derivatives	ISTRON ORF
Clostridium difficile QCD-37x79 NZ_ABHG02000024, whole genome shotgun sequence	gi|219684107|ref|NZ_ABHG02000024	CdISt1	147015	148996	1982	147770	148879	CDS product=transposase-like protein B, transl_table=11, protein_id=ref|ZP_05398483.1||gnl|WGS:NZ_ABHG|CdifQCD_02000024_0200015443, note=COG0675 Transposase and inactivated derivatives	ISTRON ORF
Clostridium difficile QCD-37x79 NZ_ABHG02000024, whole genome shotgun sequence	gi|219684107|ref|NZ_ABHG02000024	CdISt1	147015	148996	1982	149027	150091	CDS product=hypothetical protein, transl_table=11	UNINTERRUPTED
Clostridium difficile QCD-37x79 NZ_ABHG02000031, whole genome shotgun sequence	gi|219684114|ref|NZ_ABHG02000031	CdISt1	56808	54828	1981	54746	53562	CDS product=potassium/proton antiporter, transl_table=11, protein_id=ref|ZP_05399105.1||gnl|WGS:NZ_ABHG|CdifQCD_02000031_0200018595, note=COG3263 NhaP-type Na+/H+ and K+/H+ antiporters with a unique C-terminal domain	UNINTERRUPTED
Clostridium difficile QCD-37x79 NZ_ABHG02000031, whole genome shotgun sequence	gi|219684114|ref|NZ_ABHG02000031	CdISt1	56808	54828	1981	56054	54945	CDS product=transposase-like protein B, transl_table=11, protein_id=ref|ZP_05399106.1||gnl|WGS:NZ_ABHG|CdifQCD_02000031_0200018600, note=COG0675 Transposase and inactivated derivatives	ISTRON ORF
Clostridium difficile QCD-37x79 NZ_ABHG02000031, whole genome shotgun sequence	gi|219684114|ref|NZ_ABHG02000031	CdISt1	56808	54828	1981	56172	56065	CDS product=transposase-like protein A, transl_table=11, protein_id=ref|ZP_05399107.1||gnl|WGS:NZ_ABHG|CdifQCD_02000031_0200018605, note=COG1943 Transposase and inactivated derivatives	ISTRON ORF
Clostridium difficile QCD-37x79 NZ_ABHG02000031, whole genome shotgun sequence	gi|219684114|ref|NZ_ABHG02000031	CdISt1	56808	54828	1981	56956	56801	CDS product=potassium/proton antiporter, transl_table=11, protein_id=ref|ZP_05399108.1||gnl|WGS:NZ_ABHG|CdifQCD_02000031_0200018610	INTERRUPTED INFRAME (SAME STRAND AS ISTRON)
Clostridium difficile QCD-37x79 NZ_ABHG02000031, whole genome shotgun sequence	gi|219684114|ref|NZ_ABHG02000031	CdISt1	56808	54828	1981	58347	57439	CDS product=hypothetical protein, transl_table=11, protein_id=ref|ZP_05399109.1||gnl|WGS:NZ_ABHG|CdifQCD_02000031_0200018615, note=COG5504 Predicted Zn-dependent protease	UNINTERRUPTED
Clostridium difficile QCD-63q42 NZ_ABHD02000008, whole genome shotgun sequence	gi|219723314|ref|NZ_ABHD02000008	CdISt1	116663	117449	787	115309	115845	CDS product=hypothetical protein, transl_table=11, protein_id=ref|ZP_05328690.1||gnl|WGS:NZ_ABHD|CdifQCD-6_02000008_0200002833, note=COG2320 Uncharacterized conserved protein	UNINTERRUPTED
Clostridium difficile QCD-63q42 NZ_ABHD02000008, whole genome shotgun sequence	gi|219723314|ref|NZ_ABHD02000008	CdISt1	116663	117449	787	116005	116670	CDS product=chloride ion channel protein, transl_table=11, protein_id=ref|ZP_05328691.1||gnl|WGS:NZ_ABHD|CdifQCD-6_02000008_0200002838, note=COG0038 Chloride channel protein EriC	INTERRUPTED INFRAME (SAME STRAND AS ISTRON)
Clostridium difficile QCD-63q42 NZ_ABHD02000008, whole genome shotgun sequence	gi|219723314|ref|NZ_ABHD02000008	CdISt1	116663	117449	787	117459	118361	CDS product=chloride ion channel protein, transl_table=11, protein_id=ref|ZP_05328692.1||gnl|WGS:NZ_ABHD|CdifQCD-6_02000008_0200002843, note=COG0038 Chloride channel protein EriC	UNINTERRUPTED
Clostridium difficile QCD-66c26 NZ_ABFD02000004, whole genome shotgun sequence	gi|219723278|ref|NZ_ABFD02000004	CdISt1	69136	71024	1889	68279	67353	CDS product=putative fructose-bisphosphate aldolase, transl_table=11, protein_id=ref|ZP_05270515.1||gnl|WGS:NZ_ABFD|CdifQC_02000004_0100001961, note=COG0191 Fructose/tagatose bisphosphate aldolase	UNINTERRUPTED
Clostridium difficile QCD-66c26 NZ_ABFD02000004, whole genome shotgun sequence	gi|219723278|ref|NZ_ABFD02000004	CdISt1	69136	71024	1889	68609	68938	CDS product=hypothetical protein, transl_table=11, protein_id=ref|ZP_05270516.1||gnl|WGS:NZ_ABFD|CdifQC_02000004_0100001966	UNINTERRUPTED
Clostridium difficile QCD-66c26 NZ_ABFD02000004, whole genome shotgun sequence	gi|219723278|ref|NZ_ABFD02000004	CdISt1	69136	71024	1889	68938	69150	CDS product=putative RNA pseudouridine synthase, transl_table=11, protein_id=ref|ZP_05270517.1||gnl|WGS:NZ_ABFD|CdifQC_02000004_0100001971, note=COG1187 16S rRNA uridine-516 pseudouridylate synthase and related pseudouridylate synthases	INTERRUPTED (SAME STRAND AS ISTRON)
Clostridium difficile QCD-66c26 NZ_ABFD02000004, whole genome shotgun sequence	gi|219723278|ref|NZ_ABFD02000004	CdISt1	69136	71024	1889	69798	70907	CDS product=transposase-like protein B, transl_table=11, protein_id=ref|ZP_05270518.1||gnl|WGS:NZ_ABFD|CdifQC_02000004_0100001976, note=COG0675 Transposase and inactivated derivatives	ISTRON ORF
Clostridium difficile QCD-66c26 NZ_ABFD02000004, whole genome shotgun sequence	gi|219723278|ref|NZ_ABFD02000004	CdISt1	69136	71024	1889	71026	71544	CDS product=putative RNA pseudouridine synthase, transl_table=11, protein_id=ref|ZP_05270519.1||gnl|WGS:NZ_ABFD|CdifQC_02000004_0100001981, note=COG1187 16S rRNA uridine-516 pseudouridylate synthase and related pseudouridylate synthases	UNINTERRUPTED
Clostridium difficile QCD-66c26 NZ_ABFD02000004, whole genome shotgun sequence	gi|219723278|ref|NZ_ABFD02000004	CdISt1	69136	71024	1889	71577	72932	CDS product=putative tRNA (Uracil-5-)-methyltransferase, transl_table=11, protein_id=ref|ZP_05270520.1||gnl|WGS:NZ_ABFD|CdifQC_02000004_0100001986, note=COG2265 SAM-dependent methyltransferases related to tRNA (uracil-5-)-methyltransferase	UNINTERRUPTED
Clostridium difficile QCD-66c26 NZ_ABFD02000004, whole genome shotgun sequence	gi|219723278|ref|NZ_ABFD02000004	CdISt1	108663	106683	1981	105995	105333	CDS product=two-component response regulator, transl_table=11, protein_id=ref|ZP_05270547.1||gnl|WGS:NZ_ABFD|CdifQC_02000004_0100002121, note=COG0745 Response regulators consisting of a CheY-like receiver domain and a winged-helix DNA-binding domain	UNINTERRUPTED
Clostridium difficile QCD-66c26 NZ_ABFD02000004, whole genome shotgun sequence	gi|219723278|ref|NZ_ABFD02000004	CdISt1	108663	106683	1981	106673	106140	CDS product=TetR family transcriptional regulator, transl_table=11, protein_id=ref|ZP_05270548.1||gnl|WGS:NZ_ABFD|CdifQC_02000004_0100002126, note=COG1309 Transcriptional regulator	UNINTERRUPTED
Clostridium difficile QCD-66c26 NZ_ABFD02000004, whole genome shotgun sequence	gi|219723278|ref|NZ_ABFD02000004	CdISt1	108663	106683	1981	108088	107921	CDS product=transposase-like protein A, transl_table=11, protein_id=ref|ZP_05270549.1||gnl|WGS:NZ_ABFD|CdifQC_02000004_0100002141, note=COG1943 Transposase and inactivated derivatives	ISTRON ORF
Clostridium difficile QCD-66c26 NZ_ABFD02000004, whole genome shotgun sequence	gi|219723278|ref|NZ_ABFD02000004	CdISt1	108663	106683	1981	108754	108656	CDS product=TetR family transcriptional regulator, transl_table=11	INTERRUPTED INFRAME (SAME STRAND AS ISTRON)
Clostridium difficile QCD-66c26 NZ_ABFD02000004, whole genome shotgun sequence	gi|219723278|ref|NZ_ABFD02000004	CdISt1	108663	106683	1981	108933	109538	CDS product=putative hydrolase, transl_table=11, protein_id=ref|ZP_05270551.1||gnl|WGS:NZ_ABFD|CdifQC_02000004_0100002151, note=COG0491 Zn-dependent hydrolases, including glyoxylases	UNINTERRUPTED
Clostridium difficile QCD-66c26 NZ_ABFD02000006, whole genome shotgun sequence	gi|219723280|ref|NZ_ABFD02000006	CdISt1	16220	18108	1889	15041	15328	CDS product=hypothetical protein, transl_table=11	UNINTERRUPTED
Clostridium difficile QCD-66c26 NZ_ABFD02000006, whole genome shotgun sequence	gi|219723280|ref|NZ_ABFD02000006	CdISt1	16220	18108	1889	15801	16088	CDS product=hypothetical protein, transl_table=11, protein_id=ref|ZP_05270663.1||gnl|WGS:NZ_ABFD|CdifQC_02000006_0100002713, note=COG3839 ABC-type sugar transport systems, ATPase components	UNINTERRUPTED
Clostridium difficile QCD-66c26 NZ_ABFD02000006, whole genome shotgun sequence	gi|219723280|ref|NZ_ABFD02000006	CdISt1	16220	18108	1889	16094	16234	CDS product=hypothetical protein, transl_table=11	INTERRUPTED (SAME STRAND AS ISTRON)
Clostridium difficile QCD-66c26 NZ_ABFD02000006, whole genome shotgun sequence	gi|219723280|ref|NZ_ABFD02000006	CdISt1	16220	18108	1889	16882	17991	CDS product=transposase-like protein B, transl_table=11, protein_id=ref|ZP_05270665.1||gnl|WGS:NZ_ABFD|CdifQC_02000006_0100002723, note=COG0675 Transposase and inactivated derivatives	ISTRON ORF
Clostridium difficile QCD-66c26 NZ_ABFD02000006, whole genome shotgun sequence	gi|219723280|ref|NZ_ABFD02000006	CdISt1	16220	18108	1889	18056	20179	CDS product=hypothetical protein, transl_table=11	INTERRUPTED (SAME STRAND AS ISTRON)
Clostridium difficile QCD-66c26 NZ_ABFD02000006, whole genome shotgun sequence	gi|219723280|ref|NZ_ABFD02000006	CdISt1	39179	41067	1889	37826	38335	CDS product=hypothetical protein, transl_table=11, protein_id=ref|ZP_05270681.1||gnl|WGS:NZ_ABFD|CdifQC_02000006_0100002803, note=COG2320 Uncharacterized conserved protein	UNINTERRUPTED
Clostridium difficile QCD-66c26 NZ_ABFD02000006, whole genome shotgun sequence	gi|219723280|ref|NZ_ABFD02000006	CdISt1	39179	41067	1889	38522	39103	CDS product=chloride ion channel protein, transl_table=11, protein_id=ref|ZP_05270682.1||gnl|WGS:NZ_ABFD|CdifQC_02000006_0100002808, note=COG0038 Chloride channel protein EriC	UNINTERRUPTED
Clostridium difficile QCD-66c26 NZ_ABFD02000006, whole genome shotgun sequence	gi|219723280|ref|NZ_ABFD02000006	CdISt1	39179	41067	1889	39841	40950	CDS product=transposase-like protein B, transl_table=11, protein_id=ref|ZP_05270683.1||gnl|WGS:NZ_ABFD|CdifQC_02000006_0100002813, note=COG0675 Transposase and inactivated derivatives	ISTRON ORF
Clostridium difficile QCD-66c26 NZ_ABFD02000006, whole genome shotgun sequence	gi|219723280|ref|NZ_ABFD02000006	CdISt1	39179	41067	1889	41077	41220	CDS product=chloride ion channel protein, transl_table=11	UNINTERRUPTED
Clostridium difficile QCD-66c26 NZ_ABFD02000006, whole genome shotgun sequence	gi|219723280|ref|NZ_ABFD02000006	CdISt1	39179	41067	1889	41217	41978	CDS product=chloride ion channel protein, transl_table=11, protein_id=ref|ZP_05270685.1||gnl|WGS:NZ_ABFD|CdifQC_02000006_0100002823, note=COG0038 Chloride channel protein EriC	UNINTERRUPTED
Clostridium difficile QCD-66c26 NZ_ABFD02000006, whole genome shotgun sequence	gi|219723280|ref|NZ_ABFD02000006	CdISt1	259163	261156	1994	258156	258929	CDS product=sorbitol-6-phosphate dehydrogenase EC_number 1.1.1.140, transl_table=11, protein_id=ref|ZP_05270859.1||gnl|WGS:NZ_ABFD|CdifQC_02000006_0100003693, note=COG1028 Dehydrogenases with different specificities (related to short-chain alcohol dehydrogenases)	UNINTERRUPTED
Clostridium difficile QCD-66c26 NZ_ABFD02000006, whole genome shotgun sequence	gi|219723280|ref|NZ_ABFD02000006	CdISt1	259163	261156	1994	259930	261039	CDS product=transposase-like protein B, transl_table=11, protein_id=ref|ZP_05270860.1||gnl|WGS:NZ_ABFD|CdifQC_02000006_0100003698, note=COG0675 Transposase and inactivated derivatives	ISTRON ORF
Clostridium difficile QCD-66c26 NZ_ABFD02000006, whole genome shotgun sequence	gi|219723280|ref|NZ_ABFD02000006	CdISt1	259163	261156	1994	261265	263577	CDS product=putative formate dehydrogenase, transl_table=11, protein_id=ref|ZP_05270861.1||gnl|WGS:NZ_ABFD|CdifQC_02000006_0100003703, note=COG0243 Anaerobic dehydrogenases, typically selenocysteine-containing	UNINTERRUPTED
Clostridium difficile QCD-66c26 NZ_ABFD02000007, whole genome shotgun sequence	gi|219723281|ref|NZ_ABFD02000007	CdISt1	2607	4587	1981	1026	2606	CDS product=putative carbohydrate kinase, transl_table=11, protein_id=ref|ZP_05270971.1||gnl|WGS:NZ_ABFD|CdifQC_02000007_0100004265, note=COG0062 Uncharacterized conserved protein	UNINTERRUPTED
Clostridium difficile QCD-66c26 NZ_ABFD02000007, whole genome shotgun sequence	gi|219723281|ref|NZ_ABFD02000007	CdISt1	2607	4587	1981	3243	3350	CDS product=transposase-like protein A, transl_table=11, protein_id=ref|ZP_05270972.1||gnl|WGS:NZ_ABFD|CdifQC_02000007_0100004270, note=COG1943 Transposase and inactivated derivatives	ISTRON ORF
Clostridium difficile QCD-66c26 NZ_ABFD02000007, whole genome shotgun sequence	gi|219723281|ref|NZ_ABFD02000007	CdISt1	2607	4587	1981	3361	4470	CDS product=transposase-like protein B, transl_table=11, protein_id=ref|ZP_05270973.1||gnl|WGS:NZ_ABFD|CdifQC_02000007_0100004275, note=COG0675 Transposase and inactivated derivatives	ISTRON ORF
Clostridium difficile QCD-66c26 NZ_ABFD02000007, whole genome shotgun sequence	gi|219723281|ref|NZ_ABFD02000007	CdISt1	2607	4587	1981	4754	5200	CDS product=hypothetical protein, transl_table=11, protein_id=ref|ZP_05270974.1||gnl|WGS:NZ_ABFD|CdifQC_02000007_0100004280, note=COG1585 Membrane protein implicated in regulation of membrane protease activity	UNINTERRUPTED
Clostridium difficile QCD-66c26 NZ_ABFD02000007, whole genome shotgun sequence	gi|219723281|ref|NZ_ABFD02000007	CdISt1	2607	4587	1981	5221	6264	CDS product=hypothetical protein, transl_table=11, protein_id=ref|ZP_05270975.1||gnl|WGS:NZ_ABFD|CdifQC_02000007_0100004285, note=COG0330 Membrane protease subunits, stomatin/prohibitin homologs	UNINTERRUPTED
Clostridium difficile QCD-66c26 NZ_ABFD02000007, whole genome shotgun sequence	gi|219723281|ref|NZ_ABFD02000007	CdISt1	24923	26811	1889	22957	24453	CDS product=iron-dependent hydrogenase, transl_table=11, protein_id=ref|ZP_05270988.1||gnl|WGS:NZ_ABFD|CdifQC_02000007_0100004350, note=COG1145 Ferredoxin	UNINTERRUPTED
Clostridium difficile QCD-66c26 NZ_ABFD02000007, whole genome shotgun sequence	gi|219723281|ref|NZ_ABFD02000007	CdISt1	24923	26811	1889	24587	24937	CDS product=metallo-beta-lactamase superfamily exported protein, transl_table=11, protein_id=ref|ZP_05270989.1||gnl|WGS:NZ_ABFD|CdifQC_02000007_0100004355	INTERRUPTED (SAME STRAND AS ISTRON)
Clostridium difficile QCD-66c26 NZ_ABFD02000007, whole genome shotgun sequence	gi|219723281|ref|NZ_ABFD02000007	CdISt1	24923	26811	1889	25585	26694	CDS product=putative transposase-like protein B, transl_table=11, protein_id=ref|ZP_05270990.1||gnl|WGS:NZ_ABFD|CdifQC_02000007_0100004360, note=COG0675 Transposase and inactivated derivatives	ISTRON ORF
Clostridium difficile QCD-66c26 NZ_ABFD02000007, whole genome shotgun sequence	gi|219723281|ref|NZ_ABFD02000007	CdISt1	24923	26811	1889	26855	27385	CDS product=metallo-beta-lactamase superfamily exported protein, transl_table=11, protein_id=ref|ZP_05270991.1||gnl|WGS:NZ_ABFD|CdifQC_02000007_0100004365, note=COG2333 Predicted hydrolase (metallo-beta-lactamase superfamily)	UNINTERRUPTED
Clostridium difficile QCD-66c26 NZ_ABFD02000007, whole genome shotgun sequence	gi|219723281|ref|NZ_ABFD02000007	CdISt1	24923	26811	1889	27504	27695	CDS product=hypothetical protein, transl_table=11	UNINTERRUPTED
Clostridium difficile QCD-66c26 NZ_ABFD02000007, whole genome shotgun sequence	gi|219723281|ref|NZ_ABFD02000007	CdISt1	24923	26811	1889	27676	27774	CDS product=hypothetical protein, transl_table=11	UNINTERRUPTED
Clostridium difficile QCD-66c26 NZ_ABFD02000008, whole genome shotgun sequence	gi|219723282|ref|NZ_ABFD02000008	CdISt1	79213	81192	1980	78018	78884	CDS product=AraC family transcription regulator, transl_table=11, protein_id=ref|ZP_05271126.1||gnl|WGS:NZ_ABFD|CdifQC_02000008_0100005050, note=COG2207 AraC-type DNA-binding domain-containing proteins	UNINTERRUPTED
Clostridium difficile QCD-66c26 NZ_ABFD02000008, whole genome shotgun sequence	gi|219723282|ref|NZ_ABFD02000008	CdISt1	79213	81192	1980	79848	79955	CDS product=transposase-like protein A, transl_table=11, protein_id=ref|ZP_05271127.1||gnl|WGS:NZ_ABFD|CdifQC_02000008_0100005055, note=COG1943 Transposase and inactivated derivatives	ISTRON ORF
Clostridium difficile QCD-66c26 NZ_ABFD02000008, whole genome shotgun sequence	gi|219723282|ref|NZ_ABFD02000008	CdISt1	79213	81192	1980	79966	81075	CDS product=transposase-like protein B, transl_table=11, protein_id=ref|ZP_05271128.1||gnl|WGS:NZ_ABFD|CdifQC_02000008_0100005060, note=COG0675 Transposase and inactivated derivatives	ISTRON ORF
Clostridium difficile QCD-66c26 NZ_ABFD02000008, whole genome shotgun sequence	gi|219723282|ref|NZ_ABFD02000008	CdISt1	79213	81192	1980	81234	81677	CDS product=hypothetical protein, transl_table=11	UNINTERRUPTED
Clostridium difficile QCD-66c26 NZ_ABFD02000008, whole genome shotgun sequence	gi|219723282|ref|NZ_ABFD02000008	CdISt1	79213	81192	1980	83197	82127	CDS product=hypothetical protein, transl_table=11	UNINTERRUPTED
Clostridium difficile QCD-66c26 NZ_ABFD02000008, whole genome shotgun sequence	gi|219723282|ref|NZ_ABFD02000008	CdISt1	485924	487812	1889	485027	485938	CDS product=putative transcriptional regulator, transl_table=11, protein_id=ref|ZP_05271515.1||gnl|WGS:NZ_ABFD|CdifQC_02000008_0100007005, note=COG2378 Predicted transcriptional regulator	INTERRUPTED (SAME STRAND AS ISTRON)
Clostridium difficile QCD-66c26 NZ_ABFD02000008, whole genome shotgun sequence	gi|219723282|ref|NZ_ABFD02000008	CdISt1	485924	487812	1889	486586	487695	CDS product=transposase-like protein B, transl_table=11, protein_id=ref|ZP_05271516.1||gnl|WGS:NZ_ABFD|CdifQC_02000008_0100007010, note=COG0675 Transposase and inactivated derivatives	ISTRON ORF
Clostridium difficile QCD-66c26 NZ_ABFD02000008, whole genome shotgun sequence	gi|219723282|ref|NZ_ABFD02000008	CdISt1	485924	487812	1889	488357	489322	CDS product=D-methionine ABC transporter, ATP-binding protein, transl_table=11, protein_id=ref|ZP_05271517.1||gnl|WGS:NZ_ABFD|CdifQC_02000008_0100007015, note=COG1135 ABC-type metal ion transport system, ATPase component	UNINTERRUPTED
Clostridium difficile QCD-66c26 NZ_ABFD02000010, whole genome shotgun sequence	gi|219723284|ref|NZ_ABFD02000010	CdISt1	97242	99128	1887	96516	96692	CDS product=hypothetical protein, transl_table=11	UNINTERRUPTED
Clostridium difficile QCD-66c26 NZ_ABFD02000010, whole genome shotgun sequence	gi|219723284|ref|NZ_ABFD02000010	CdISt1	97242	99128	1887	97082	96807	CDS product=putative transcriptional regulator, transl_table=11, protein_id=ref|ZP_05272051.1||gnl|WGS:NZ_ABFD|CdifQC_02000010_0100009719, note=COG1733 Predicted transcriptional regulators	UNINTERRUPTED
Clostridium difficile QCD-66c26 NZ_ABFD02000010, whole genome shotgun sequence	gi|219723284|ref|NZ_ABFD02000010	CdISt1	97242	99128	1887	97902	99011	CDS product=transposase-like protein B, transl_table=11, protein_id=ref|ZP_05272052.1||gnl|WGS:NZ_ABFD|CdifQC_02000010_0100009724, note=COG0675 Transposase and inactivated derivatives	ISTRON ORF
Clostridium difficile QCD-66c26 NZ_ABFD02000010, whole genome shotgun sequence	gi|219723284|ref|NZ_ABFD02000010	CdISt1	806575	804687	1889	803720	803448	CDS product=hypothetical protein, transl_table=11	UNINTERRUPTED
Clostridium difficile QCD-66c26 NZ_ABFD02000010, whole genome shotgun sequence	gi|219723284|ref|NZ_ABFD02000010	CdISt1	806575	804687	1889	804653	803847	CDS product=hypothetical protein, transl_table=11, protein_id=ref|ZP_05272677.1||gnl|WGS:NZ_ABFD|CdifQC_02000010_0100012859, note=COG1284 Uncharacterized conserved protein	UNINTERRUPTED
Clostridium difficile QCD-66c26 NZ_ABFD02000010, whole genome shotgun sequence	gi|219723284|ref|NZ_ABFD02000010	CdISt1	806575	804687	1889	805913	804804	CDS product=putative transposase-like protein B, transl_table=11, protein_id=ref|ZP_05272678.1||gnl|WGS:NZ_ABFD|CdifQC_02000010_0100012864, note=COG0675 Transposase and inactivated derivatives	ISTRON ORF
Clostridium difficile QCD-66c26 NZ_ABFD02000010, whole genome shotgun sequence	gi|219723284|ref|NZ_ABFD02000010	CdISt1	806575	804687	1889	810006	806899	CDS product=isoleucyl-tRNA synthetase EC_number 6.1.1.5, transl_table=11, protein_id=ref|ZP_05272679.1||gnl|WGS:NZ_ABFD|CdifQC_02000010_0100012869, note=COG0060 Isoleucyl-tRNA synthetase	UNINTERRUPTED
Clostridium difficile QCD-66c26 NZ_ABFD02000011, whole genome shotgun sequence	gi|219723285|ref|NZ_ABFD02000011	CdISt1	145827	143939	1889	143197	142364	CDS product=hypothetical protein, transl_table=11, protein_id=ref|ZP_05272895.1||gnl|WGS:NZ_ABFD|CdifQC_02000011_0100013961, note=COG0789 Predicted transcriptional regulators	UNINTERRUPTED
Clostridium difficile QCD-66c26 NZ_ABFD02000011, whole genome shotgun sequence	gi|219723285|ref|NZ_ABFD02000011	CdISt1	145827	143939	1889	143810	143526	CDS product=putative flavodoxin, transl_table=11	UNINTERRUPTED
Clostridium difficile QCD-66c26 NZ_ABFD02000011, whole genome shotgun sequence	gi|219723285|ref|NZ_ABFD02000011	CdISt1	145827	143939	1889	143890	143771	CDS product=hypothetical protein, transl_table=11	UNINTERRUPTED
Clostridium difficile QCD-66c26 NZ_ABFD02000011, whole genome shotgun sequence	gi|219723285|ref|NZ_ABFD02000011	CdISt1	145827	143939	1889	145165	144056	CDS product=transposase-like protein B, transl_table=11, protein_id=ref|ZP_05272898.1||gnl|WGS:NZ_ABFD|CdifQC_02000011_0100013976, note=COG0675 Transposase and inactivated derivatives	ISTRON ORF
Clostridium difficile QCD-66c26 NZ_ABFD02000011, whole genome shotgun sequence	gi|219723285|ref|NZ_ABFD02000011	CdISt1	145827	143939	1889	145939	145820	CDS product=putative flavodoxin, transl_table=11, protein_id=ref|ZP_05272899.1||gnl|WGS:NZ_ABFD|CdifQC_02000011_0100013981, note=COG0716 Flavodoxins	INTERRUPTED INFRAME (SAME STRAND AS ISTRON)
Clostridium difficile QCD-66c26 NZ_ABFD02000011, whole genome shotgun sequence	gi|219723285|ref|NZ_ABFD02000011	CdISt1	145827	143939	1889	147121	146027	CDS product=oxidoreductase, transl_table=11, protein_id=ref|ZP_05272900.1||gnl|WGS:NZ_ABFD|CdifQC_02000011_0100013986, note=COG1902 NADH:flavin oxidoreductases, Old Yellow Enzyme family	UNINTERRUPTED
Clostridium difficile QCD-66c26 NZ_ABFD02000011, whole genome shotgun sequence	gi|219723285|ref|NZ_ABFD02000011	CdISt1	288625	286645	1981	286453	285257	CDS product=putative iron ABC transporter, ATP-binding protein, transl_table=11, protein_id=ref|ZP_05273015.1||gnl|WGS:NZ_ABFD|CdifQC_02000011_0100014571, note=COG1120 ABC-type cobalamin/Fe3+-siderophores transport systems, ATPase components	UNINTERRUPTED
Clostridium difficile QCD-66c26 NZ_ABFD02000011, whole genome shotgun sequence	gi|219723285|ref|NZ_ABFD02000011	CdISt1	288625	286645	1981	287871	286762	CDS product=transposase-like protein B, transl_table=11, protein_id=ref|ZP_05273016.1||gnl|WGS:NZ_ABFD|CdifQC_02000011_0100014576, note=COG0675 Transposase and inactivated derivatives	ISTRON ORF
Clostridium difficile QCD-66c26 NZ_ABFD02000011, whole genome shotgun sequence	gi|219723285|ref|NZ_ABFD02000011	CdISt1	288625	286645	1981	287989	287882	CDS product=transposase-like protein A, transl_table=11, protein_id=ref|ZP_05273017.1||gnl|WGS:NZ_ABFD|CdifQC_02000011_0100014581, note=COG1943 Transposase and inactivated derivatives	ISTRON ORF
Clostridium difficile QCD-66c26 NZ_ABFD02000011, whole genome shotgun sequence	gi|219723285|ref|NZ_ABFD02000011	CdISt1	288625	286645	1981	289456	288611	CDS product=putative iron ABC transporter, permease protein, transl_table=11, protein_id=ref|ZP_05273018.1||gnl|WGS:NZ_ABFD|CdifQC_02000011_0100014586, note=COG0609 ABC-type Fe3+-siderophore transport system, permease component	INTERRUPTED (SAME STRAND AS ISTRON)
Clostridium difficile QCD-66c26 NZ_ABFD02000011, whole genome shotgun sequence	gi|219723285|ref|NZ_ABFD02000011	CdISt1	288625	286645	1981	290658	289528	CDS product=putative iron ABC transporter, substrate-binding protein, transl_table=11, protein_id=ref|ZP_05273019.1||gnl|WGS:NZ_ABFD|CdifQC_02000011_0100014591, note=COG0614 ABC-type Fe3+-hydroxamate transport system, periplasmic component	UNINTERRUPTED
Clostridium difficile QCD-66c26 NZ_ABFD02000011, whole genome shotgun sequence	gi|219723285|ref|NZ_ABFD02000011	CdISt1	435062	437043	1982	433000	434214	CDS product=6-phosphofructokinase EC_number 2.7.1.11, transl_table=11, protein_id=ref|ZP_05273135.1||gnl|WGS:NZ_ABFD|CdifQC_02000011_0100015171, note=COG0205 6-phosphofructokinase	UNINTERRUPTED
Clostridium difficile QCD-66c26 NZ_ABFD02000011, whole genome shotgun sequence	gi|219723285|ref|NZ_ABFD02000011	CdISt1	435062	437043	1982	434836	435069	CDS product=hypothetical protein, transl_table=11	INTERRUPTED INFRAME (SAME STRAND AS ISTRON)
Clostridium difficile QCD-66c26 NZ_ABFD02000011, whole genome shotgun sequence	gi|219723285|ref|NZ_ABFD02000011	CdISt1	435062	437043	1982	435699	435806	CDS product=transposase-like protein A, transl_table=11, protein_id=ref|ZP_05273137.1||gnl|WGS:NZ_ABFD|CdifQC_02000011_0100015181, note=COG1943 Transposase and inactivated derivatives	ISTRON ORF
Clostridium difficile QCD-66c26 NZ_ABFD02000011, whole genome shotgun sequence	gi|219723285|ref|NZ_ABFD02000011	CdISt1	435062	437043	1982	435817	436926	CDS product=transposase-like protein B, transl_table=11, protein_id=ref|ZP_05273138.1||gnl|WGS:NZ_ABFD|CdifQC_02000011_0100015186, note=COG0675 Transposase and inactivated derivatives	ISTRON ORF
Clostridium difficile QCD-66c26 NZ_ABFD02000011, whole genome shotgun sequence	gi|219723285|ref|NZ_ABFD02000011	CdISt1	435062	437043	1982	437074	438138	CDS product=hypothetical protein, transl_table=11	UNINTERRUPTED
Clostridium difficile R20291 complete genome	gi|260211391|emb|FN545816	CdISt1	450661	452549	1889	449804	448878	CDS product=putative fructose-bisphosphate aldolase, transl_table=11, protein_id=emb|CBE02113.1|, db_xref=GOA:C9YII0, db_xref=InterPro:IPR000771, db_xref=InterPro:IPR011289, db_xref=InterPro:IPR013785	UNINTERRUPTED
Clostridium difficile R20291 complete genome	gi|260211391|emb|FN545816	CdISt1	450661	452549	1889	450134	450463	CDS product=conserved hypothetical protein, transl_table=11, protein_id=emb|CBE02114.1|, db_xref=InterPro:IPR014347, db_xref=InterPro:IPR015017	UNINTERRUPTED
Clostridium difficile R20291 complete genome	gi|260211391|emb|FN545816	CdISt1	450661	452549	1889	450463	450666	PSEUDO product=pseudouridine synthase EC_number 5.4.99.-, transl_table=11, protein_id=emb|CBE02116.1|, db_xref=GOA:C9YII2, db_xref=InterPro:IPR000748, db_xref=InterPro:IPR002942, db_xref=InterPro:IPR006145, db_xref=InterPro:IPR018496, db_xref=InterPro:IPR020103, db_xref=UniProtKB/TrEMBL:C9YII	INTERRUPTED (SAME STRAND AS ISTRON)
Clostridium difficile R20291 complete genome	gi|260211391|emb|FN545816	CdISt1	450661	452549	1889	451314	452432	CDS product=transposase-like protein b, transl_table=11, protein_id=emb|CBE02118.1|, db_xref=InterPro:IPR001959, db_xref=InterPro:IPR010095, db_xref=InterPro:IPR021027	ISTRON ORF
Clostridium difficile R20291 complete genome	gi|260211391|emb|FN545816	CdISt1	450661	452549	1889	452497	453069	PSEUDO product=pseudouridine synthase EC_number 5.4.99.-, transl_table=11, protein_id=emb|CBE02116.1|, db_xref=GOA:C9YII2, db_xref=InterPro:IPR000748, db_xref=InterPro:IPR002942, db_xref=InterPro:IPR006145, db_xref=InterPro:IPR018496, db_xref=InterPro:IPR020103, db_xref=UniProtKB/TrEMBL:C9YII	INTERRUPTED (SAME STRAND AS ISTRON)
Clostridium difficile R20291 complete genome	gi|260211391|emb|FN545816	CdISt1	450661	452549	1889	453096	454457	CDS product=putative tRNA (Uracil-5-)-methyltransferase, transl_table=11, protein_id=emb|CBE02120.1|, db_xref=GOA:C9YII4, db_xref=InterPro:IPR001566, db_xref=InterPro:IPR010280, db_xref=InterPro:IPR016027	UNINTERRUPTED
Clostridium difficile R20291 complete genome	gi|260211391|emb|FN545816	CdISt1	490189	488209	1981	487521	486859	CDS product=two-component response regulator, transl_table=11, protein_id=emb|CBE02165.1|, db_xref=GOA:C9YIK9, db_xref=InterPro:IPR001789, db_xref=InterPro:IPR001867, db_xref=InterPro:IPR011006, db_xref=InterPro:IPR011991, db_xref=InterPro:IPR016032	UNINTERRUPTED
Clostridium difficile R20291 complete genome	gi|260211391|emb|FN545816	CdISt1	490189	488209	1981	488199	487666	CDS product=TetR-family transcriptional regulator, transl_table=11, protein_id=emb|CBE02167.1|, db_xref=GOA:C9YIL0, db_xref=InterPro:IPR001647, db_xref=InterPro:IPR009057, db_xref=InterPro:IPR015893	UNINTERRUPTED
Clostridium difficile R20291 complete genome	gi|260211391|emb|FN545816	CdISt1	490189	488209	1981	489445	488513	CDS product=transposase-like protein b, transl_table=11, protein_id=emb|CBE02169.1|, db_xref=InterPro:IPR001959, db_xref=InterPro:IPR010095, db_xref=InterPro:IPR021027	ISTRON ORF
Clostridium difficile R20291 complete genome	gi|260211391|emb|FN545816	CdISt1	490189	488209	1981	490459	491064	CDS product=putative hydrolase, transl_table=11, protein_id=emb|CBE02170.1|, db_xref=GOA:C9YIL2, db_xref=InterPro:IPR001279	UNINTERRUPTED
Clostridium difficile R20291 complete genome	gi|260211391|emb|FN545816	CdISt1	602978	604957	1980	602554	602985	PSEUDO product=putative uncharacterized protein (pseudogene), transl_table=11, pseudo	INTERRUPTED INFRAME (SAME STRAND AS ISTRON)
Clostridium difficile R20291 complete genome	gi|260211391|emb|FN545816	CdISt1	602978	604957	1980	603722	604840	CDS product=transposase-like protein b, transl_table=11, protein_id=emb|CBE02335.1|, db_xref=InterPro:IPR001959, db_xref=InterPro:IPR010095, db_xref=InterPro:IPR021027	ISTRON ORF
Clostridium difficile R20291 complete genome	gi|260211391|emb|FN545816	CdISt1	602978	604957	1980	605000	605545	PSEUDO product=putative uncharacterized protein (pseudogene), transl_table=11, pseudo	UNINTERRUPTED
Clostridium difficile R20291 complete genome	gi|260211391|emb|FN545816	CdISt1	602978	604957	1980	606875	605838	CDS product=putative uncharacterized protein, transl_table=11, protein_id=emb|CBE02337.1|	UNINTERRUPTED
Clostridium difficile R20291 complete genome	gi|260211391|emb|FN545816	CdISt1	621204	623091	1888	620024	620311	CDS product=hypothetical protein, transl_table=11, protein_id=emb|CBE02356.1|	UNINTERRUPTED
Clostridium difficile R20291 complete genome	gi|260211391|emb|FN545816	CdISt1	621204	623091	1888	620784	621215	PSEUDO product=hypothetical protein, transl_table=11, protein_id=emb|CBE02358.1|, db_xref=UniProtKB/TrEMBL:C9YIW8	INTERRUPTED (SAME STRAND AS ISTRON)
Clostridium difficile R20291 complete genome	gi|260211391|emb|FN545816	CdISt1	621204	623091	1888	621890	622974	CDS, transl_table=11, pseudo	ISTRON ORF
Clostridium difficile R20291 complete genome	gi|260211391|emb|FN545816	CdISt1	621204	623091	1888	623039	625162	PSEUDO product=hypothetical protein, transl_table=11, protein_id=emb|CBE02358.1|, db_xref=UniProtKB/TrEMBL:C9YIW8	INTERRUPTED (SAME STRAND AS ISTRON)
Clostridium difficile R20291 complete genome	gi|260211391|emb|FN545816	CdISt1	644163	646051	1889	642830	643318	CDS product=putative uncharacterized protein, transl_table=11, protein_id=emb|CBE02384.1|, db_xref=InterPro:IPR007344	UNINTERRUPTED
Clostridium difficile R20291 complete genome	gi|260211391|emb|FN545816	CdISt1	644163	646051	1889	643505	644170	PSEUDO product=chloride ion channel protein (pseudogene), transl_table=11, pseudo	INTERRUPTED INFRAME (SAME STRAND AS ISTRON)
Clostridium difficile R20291 complete genome	gi|260211391|emb|FN545816	CdISt1	644163	646051	1889	644825	645934	CDS product=transposase-like protein b, transl_table=11, protein_id=emb|CBE02387.1|, db_xref=InterPro:IPR001959, db_xref=InterPro:IPR010095, db_xref=InterPro:IPR021027	ISTRON ORF
Clostridium difficile R20291 complete genome	gi|260211391|emb|FN545816	CdISt1	644163	646051	1889	646061	646963	PSEUDO product=chloride ion channel protein (pseudogene), transl_table=11, pseudo	UNINTERRUPTED
Clostridium difficile R20291 complete genome	gi|260211391|emb|FN545816	CdISt1	864077	866070	1994	863063	863842	CDS product=sorbitol-6-phosphate 2-dehydrogenase, transl_table=11, protein_id=emb|CBE02676.1|, db_xref=GOA:C9YJE6, db_xref=InterPro:IPR002198, db_xref=InterPro:IPR002347, db_xref=InterPro:IPR016040, db_xref=InterPro:IPR020904	UNINTERRUPTED
Clostridium difficile R20291 complete genome	gi|260211391|emb|FN545816	CdISt1	864077	866070	1994	864835	865953	CDS product=transposase-like protein b, transl_table=11, protein_id=emb|CBE02677.1|, db_xref=InterPro:IPR001959, db_xref=InterPro:IPR010095, db_xref=InterPro:IPR021027	ISTRON ORF
Clostridium difficile R20291 complete genome	gi|260211391|emb|FN545816	CdISt1	864077	866070	1994	866179	868491	CDS product=putative formate dehydrogenase, transl_table=11, protein_id=emb|CBE02679.1|, db_xref=GOA:C9YJE8, db_xref=InterPro:IPR006656, db_xref=InterPro:IPR006657, db_xref=InterPro:IPR006963, db_xref=InterPro:IPR009010	UNINTERRUPTED
Clostridium difficile R20291 complete genome	gi|260211391|emb|FN545816	CdISt1	983374	985354	1981	981793	983373	CDS product=putative carbohydrate kinase, transl_table=11, protein_id=emb|CBE02872.1|, db_xref=GOA:C9YJQ8, db_xref=InterPro:IPR000631, db_xref=InterPro:IPR004443	UNINTERRUPTED
Clostridium difficile R20291 complete genome	gi|260211391|emb|FN545816	CdISt1	983374	985354	1981	984119	985237	CDS product=transposase-like protein B, transl_table=11, protein_id=emb|CBE02874.1|, db_xref=InterPro:IPR001959, db_xref=InterPro:IPR010095, db_xref=InterPro:IPR021027	ISTRON ORF
Clostridium difficile R20291 complete genome	gi|260211391|emb|FN545816	CdISt1	983374	985354	1981	985428	985967	CDS product=putative membrane protein, transl_table=11, protein_id=emb|CBE02876.1|, db_xref=InterPro:IPR002810, db_xref=InterPro:IPR012340	UNINTERRUPTED
Clostridium difficile R20291 complete genome	gi|260211391|emb|FN545816	CdISt1	983374	985354	1981	985988	987031	CDS product=putative membrane protein, transl_table=11, protein_id=emb|CBE02877.1|, db_xref=GOA:C9YJR1, db_xref=InterPro:IPR001107, db_xref=InterPro:IPR001972, db_xref=InterPro:IPR018080	UNINTERRUPTED
Clostridium difficile R20291 complete genome	gi|260211391|emb|FN545816	CdISt1	1005690	1007578	1889	1003724	1005220	CDS product=iron-dependent hydrogenase, transl_table=11, protein_id=emb|CBE02900.1|, db_xref=GOA:C9YJS4, db_xref=InterPro:IPR001450, db_xref=InterPro:IPR004108, db_xref=InterPro:IPR009016, db_xref=InterPro:IPR017896, db_xref=InterPro:IPR017900	UNINTERRUPTED
Clostridium difficile R20291 complete genome	gi|260211391|emb|FN545816	CdISt1	1005690	1007578	1889	1005354	1005701	PSEUDO product=metallo-beta-lactamase superfamily exported protein, transl_table=11, protein_id=emb|CBE02902.1|, db_xref=GOA:C9YJS5, db_xref=InterPro:IPR001279, db_xref=UniProtKB/TrEMBL:C9YJS5	INTERRUPTED (SAME STRAND AS ISTRON)
Clostridium difficile R20291 complete genome	gi|260211391|emb|FN545816	CdISt1	1005690	1007578	1889	1006343	1007461	CDS product=putative transposase-like protein B, transl_table=11, protein_id=emb|CBE02904.1|, db_xref=InterPro:IPR001959, db_xref=InterPro:IPR010095, db_xref=InterPro:IPR021027	ISTRON ORF
Clostridium difficile R20291 complete genome	gi|260211391|emb|FN545816	CdISt1	1005690	1007578	1889	1007526	1008152	PSEUDO product=metallo-beta-lactamase superfamily exported protein, transl_table=11, protein_id=emb|CBE02902.1|, db_xref=GOA:C9YJS5, db_xref=InterPro:IPR001279, db_xref=UniProtKB/TrEMBL:C9YJS5	INTERRUPTED (SAME STRAND AS ISTRON)
Clostridium difficile R20291 complete genome	gi|260211391|emb|FN545816	CdISt1	1173848	1175828	1981	1172654	1173520	CDS product=AraC-family transcriptional regulator, transl_table=11, protein_id=emb|CBE03136.1|, db_xref=GOA:C9YK57, db_xref=InterPro:IPR000005, db_xref=InterPro:IPR009057, db_xref=InterPro:IPR010499, db_xref=InterPro:IPR011256, db_xref=InterPro:IPR012287, db_xref=InterPro:IPR018060, db_xref=InterPro:IPR018062	UNINTERRUPTED
Clostridium difficile R20291 complete genome	gi|260211391|emb|FN545816	CdISt1	1173848	1175828	1981	1174593	1175711	CDS product=transposase-like protein b, transl_table=11, protein_id=emb|CBE03138.1|, db_xref=InterPro:IPR001959, db_xref=InterPro:IPR010095, db_xref=InterPro:IPR021027	ISTRON ORF
Clostridium difficile R20291 complete genome	gi|260211391|emb|FN545816	CdISt1	1173848	1175828	1981	1175870	1176313	CDS product=putative membrane protein, transl_table=11, protein_id=emb|CBE03140.1|	UNINTERRUPTED
Clostridium difficile R20291 complete genome	gi|260211391|emb|FN545816	CdISt1	1173848	1175828	1981	1177899	1176763	CDS product=putative uncharacterized protein, transl_table=11, protein_id=emb|CBE03142.1|	UNINTERRUPTED
Clostridium difficile R20291 complete genome	gi|260211391|emb|FN545816	CdISt1	1580567	1582455	1889	1579664	1580581	CDS product=putative transcriptional regulator, transl_table=11, protein_id=emb|CBE03818.1|, db_xref=GOA:C9YL85, db_xref=InterPro:IPR001034, db_xref=InterPro:IPR011991, db_xref=InterPro:IPR013196	INTERRUPTED (SAME STRAND AS ISTRON)
Clostridium difficile R20291 complete genome	gi|260211391|emb|FN545816	CdISt1	1580567	1582455	1889	1581220	1581766	PSEUDO product=transposase-like protein b (pseudogene), transl_table=11, pseudo, db_xref=PSEUDO:CBE03819.1	ISTRON ORF
Clostridium difficile R20291 complete genome	gi|260211391|emb|FN545816	CdISt1	1580567	1582455	1889	1581743	1582338	PSEUDO product=transposase-like protein b (pseudogene), transl_table=11, pseudo, db_xref=PSEUDO:CBE03819.1	ISTRON ORF
Clostridium difficile R20291 complete genome	gi|260211391|emb|FN545816	CdISt1	1580567	1582455	1889	1582985	1583965	CDS product=D-methionine ABC transporter, ATP-binding protein, transl_table=11, protein_id=emb|CBE03821.1|, db_xref=GOA:C9YL87, db_xref=InterPro:IPR003439, db_xref=InterPro:IPR003593, db_xref=InterPro:IPR017871, db_xref=InterPro:IPR017908, db_xref=InterPro:IPR018449	UNINTERRUPTED
Clostridium difficile R20291 complete genome	gi|260211391|emb|FN545816	CdISt1	1731322	1733302	1981	1730588	1729950	CDS product=MarR-family transcriptional regulator, transl_table=11, protein_id=emb|CBE04047.1|, db_xref=GOA:C9YLL5, db_xref=InterPro:IPR000835, db_xref=InterPro:IPR011991, db_xref=InterPro:IPR023187	UNINTERRUPTED
Clostridium difficile R20291 complete genome	gi|260211391|emb|FN545816	CdISt1	1731322	1733302	1981	1730800	1731336	PSEUDO product=putative lysophospholipase (pseudogene), transl_table=11, pseudo	INTERRUPTED (SAME STRAND AS ISTRON)
Clostridium difficile R20291 complete genome	gi|260211391|emb|FN545816	CdISt1	1731322	1733302	1981	1732430	1733185	CDS product=transposase-like protein b, transl_table=11, protein_id=emb|CBE04050.1|, db_xref=InterPro:IPR001959, db_xref=InterPro:IPR010095	ISTRON ORF
Clostridium difficile R20291 complete genome	gi|260211391|emb|FN545816	CdISt1	1731322	1733302	1981	1733250	1733711	PSEUDO product=putative lysophospholipase (pseudogene), transl_table=11, pseudo	INTERRUPTED (SAME STRAND AS ISTRON)
Clostridium difficile R20291 complete genome	gi|260211391|emb|FN545816	CdISt1	1731322	1733302	1981	1734176	1735390	CDS product=putative transcriptional regulator, transl_table=11, protein_id=emb|CBE04052.1|, db_xref=GOA:C9YLL7, db_xref=InterPro:IPR001387, db_xref=InterPro:IPR010982, db_xref=InterPro:IPR011990	UNINTERRUPTED
Clostridium difficile R20291 complete genome	gi|260211391|emb|FN545816	CdISt1	2225379	2227265	1887	2225299	2224943	CDS product=putative transcriptional regulator, transl_table=11, protein_id=emb|CBE04813.1|, db_xref=InterPro:IPR002577, db_xref=InterPro:IPR011991	UNINTERRUPTED
Clostridium difficile R20291 complete genome	gi|260211391|emb|FN545816	CdISt1	2225379	2227265	1887	2226030	2227148	CDS product=transposase-like protein b, transl_table=11, protein_id=emb|CBE04815.1|, db_xref=InterPro:IPR001959, db_xref=InterPro:IPR010095, db_xref=InterPro:IPR021027	ISTRON ORF
Clostridium difficile R20291 complete genome	gi|260211391|emb|FN545816	CdISt1	2225379	2227265	1887	2227602	2228357	CDS product=conserved hypothetical protein product phenazine biosynthesis protein phzf family, transl_table=11, protein_id=emb|CBE04817.1|, db_xref=GOA:C9YMU8, db_xref=InterPro:IPR003719	UNINTERRUPTED
Clostridium difficile R20291 complete genome	gi|260211391|emb|FN545816	CdISt1	2934714	2932826	1889	2931922	2931587	CDS product=hypothetical protein, transl_table=11, protein_id=emb|CBE05871.1|	UNINTERRUPTED
Clostridium difficile R20291 complete genome	gi|260211391|emb|FN545816	CdISt1	2934714	2932826	1889	2932786	2931986	CDS product=putative membrane protein, transl_table=11, protein_id=emb|CBE05873.1|, db_xref=GOA:C9YPI6, db_xref=InterPro:IPR003740, db_xref=InterPro:IPR019264	UNINTERRUPTED
Clostridium difficile R20291 complete genome	gi|260211391|emb|FN545816	CdISt1	2934714	2932826	1889	2934061	2932943	CDS product=transposase-like protein b, transl_table=11, protein_id=emb|CBE05874.1|, db_xref=InterPro:IPR001959, db_xref=InterPro:IPR010095, db_xref=InterPro:IPR021027	ISTRON ORF
Clostridium difficile R20291 complete genome	gi|260211391|emb|FN545816	CdISt1	2934714	2932826	1889	2938145	2935038	CDS product=isoleucyl-tRNA synthetase, transl_table=11, protein_id=emb|CBE05876.1|, db_xref=GOA:C9YPI8, db_xref=InterPro:IPR002300, db_xref=InterPro:IPR002301, db_xref=InterPro:IPR009008, db_xref=InterPro:IPR009080, db_xref=InterPro:IPR013155, db_xref=InterPro:IPR014729	UNINTERRUPTED
Clostridium difficile R20291 complete genome	gi|260211391|emb|FN545816	CdISt1	3211851	3209963	1889	3209220	3208387	CDS product=putative membrane protein, transl_table=11, protein_id=emb|CBE06255.1|, db_xref=GOA:C9YQ49, db_xref=InterPro:IPR000551, db_xref=InterPro:IPR009061, db_xref=InterPro:IPR012867	UNINTERRUPTED
Clostridium difficile R20291 complete genome	gi|260211391|emb|FN545816	CdISt1	3211851	3209963	1889	3209968	3209549	PSEUDO product=putative flavodoxin, transl_table=11, protein_id=emb|CBE06257.1|, db_xref=GOA:C9YQ50, db_xref=InterPro:IPR001226, db_xref=UniProtKB/TrEMBL:C9YQ50	INTERRUPTED (SAME STRAND AS ISTRON)
Clostridium difficile R20291 complete genome	gi|260211391|emb|FN545816	CdISt1	3211851	3209963	1889	3211198	3210080	CDS product=transposase-like protein B, transl_table=11, protein_id=emb|CBE06259.1|, db_xref=InterPro:IPR001959, db_xref=InterPro:IPR010095, db_xref=InterPro:IPR021027	ISTRON ORF
Clostridium difficile R20291 complete genome	gi|260211391|emb|FN545816	CdISt1	3211851	3209963	1889	3211963	3211847	PSEUDO product=putative flavodoxin, transl_table=11, protein_id=emb|CBE06257.1|, db_xref=GOA:C9YQ50, db_xref=InterPro:IPR001226, db_xref=UniProtKB/TrEMBL:C9YQ50	INTERRUPTED (SAME STRAND AS ISTRON)
Clostridium difficile R20291 complete genome	gi|260211391|emb|FN545816	CdISt1	3211851	3209963	1889	3213145	3212051	CDS product=putative oxidoreductase (FAD-binding domain), transl_table=11, protein_id=emb|CBE06261.1|, db_xref=GOA:C9YQ52, db_xref=InterPro:IPR001155, db_xref=InterPro:IPR013785	UNINTERRUPTED
Clostridium difficile R20291 complete genome	gi|260211391|emb|FN545816	CdISt1	3354651	3352671	1981	3352478	3351282	CDS product=putative iron ABC transporter, ATP-binding protein, transl_table=11, protein_id=emb|CBE06443.1|, db_xref=GOA:C9YQG7, db_xref=InterPro:IPR003439, db_xref=InterPro:IPR003593, db_xref=InterPro:IPR020322	UNINTERRUPTED
Clostridium difficile R20291 complete genome	gi|260211391|emb|FN545816	CdISt1	3354651	3352671	1981	3352669	3352481	PSEUDO product=putative iron ABC transporter permease protein (pseudogene), transl_table=11, pseudo	UNINTERRUPTED
Clostridium difficile R20291 complete genome	gi|260211391|emb|FN545816	CdISt1	3354651	3352671	1981	3353906	3352788	CDS product=transposase-like protein b, transl_table=11, protein_id=emb|CBE06446.1|, db_xref=InterPro:IPR001959, db_xref=InterPro:IPR010095, db_xref=InterPro:IPR021027	ISTRON ORF
Clostridium difficile R20291 complete genome	gi|260211391|emb|FN545816	CdISt1	3354651	3352671	1981	3355482	3354637	PSEUDO product=putative iron ABC transporter permease protein (pseudogene), transl_table=11, pseudo	INTERRUPTED (SAME STRAND AS ISTRON)
Clostridium difficile R20291 complete genome	gi|260211391|emb|FN545816	CdISt1	3354651	3352671	1981	3356684	3355554	CDS product=putative iron ABC transporter, substrate-binding protein, transl_table=11, protein_id=emb|CBE06448.1|, db_xref=GOA:C9YQG9, db_xref=InterPro:IPR002491	UNINTERRUPTED
Clostridium difficile R20291 complete genome	gi|260211391|emb|FN545816	CdISt1	3501090	3503071	1982	3499010	3500242	CDS product=putative phosphofructokinase, transl_table=11, protein_id=emb|CBE06644.1|, db_xref=GOA:C9YQT1, db_xref=InterPro:IPR000023, db_xref=InterPro:IPR011404, db_xref=InterPro:IPR022953	UNINTERRUPTED
Clostridium difficile R20291 complete genome	gi|260211391|emb|FN545816	CdISt1	3501090	3503071	1982	3500858	3501043	transl_table=11, pseudo, note=conserved hypothetical protein pseudogene	UNINTERRUPTED
Clostridium difficile R20291 complete genome	gi|260211391|emb|FN545816	CdISt1	3501090	3503071	1982	3501836	3502954	CDS product=transposase-like protein b, transl_table=11, protein_id=emb|CBE06647.1|, db_xref=InterPro:IPR001959, db_xref=InterPro:IPR010095, db_xref=InterPro:IPR021027	ISTRON ORF
Clostridium difficile R20291 complete genome	gi|260211391|emb|FN545816	CdISt1	3501090	3503071	1982	3503102	3504166	transl_table=11, pseudo, note=conserved hypothetical protein pseudogene	UNINTERRUPTED
Clostridium difficile R20291 complete genome	gi|260211391|emb|FN545816	CdISt1	4129848	4127868	1981	4127819	4126602	PSEUDO product=putative na+/h+ exchanger, transl_table=11, protein_id=emb|CBE07596.1|, db_xref=GOA:C9YSA9, db_xref=InterPro:IPR006037, db_xref=InterPro:IPR006153, db_xref=InterPro:IPR018422, db_xref=UniProtKB/TrEMBL:C9YSA9	UNINTERRUPTED
Clostridium difficile R20291 complete genome	gi|260211391|emb|FN545816	CdISt1	4129848	4127868	1981	4129103	4127985	CDS product=transposase-like protein b, transl_table=11, protein_id=emb|CBE07598.1|, db_xref=InterPro:IPR001959, db_xref=InterPro:IPR010095, db_xref=InterPro:IPR021027	ISTRON ORF
Clostridium difficile R20291 complete genome	gi|260211391|emb|FN545816	CdISt1	4129848	4127868	1981	4129996	4129844	PSEUDO product=putative na+/h+ exchanger, transl_table=11, protein_id=emb|CBE07596.1|, db_xref=GOA:C9YSA9, db_xref=InterPro:IPR006037, db_xref=InterPro:IPR006153, db_xref=InterPro:IPR018422, db_xref=UniProtKB/TrEMBL:C9YSA9	INTERRUPTED (SAME STRAND AS ISTRON)
Clostridium difficile R20291 complete genome	gi|260211391|emb|FN545816	CdISt1	4129848	4127868	1981	4131396	4130479	CDS product=conserved hypothetical protein, transl_table=11, protein_id=emb|CBE07600.1|, db_xref=InterPro:IPR018728	UNINTERRUPTED
Clostridium difficile strain C34 DNA for complex composite ribozyme CdISt1a element and tlpB gene	gi|19912937|emb|AJ269486	CdISt1	166	2052	1887	850	1935	CDS product=transposase-like protein B, transl_table=11, protein_id=emb|CAC81789.1|, db_xref=InterPro:IPR001959, db_xref=InterPro:IPR010095	ISTRON ORF
Clostridium difficile strain C34 DNA for complex composite ribozyme CdISt1b element and tlpA, tlpB genes	gi|19912939|emb|AJ269487	CdISt1	68	2048	1981	704	811	CDS product=putative transposase-like protein A, transl_table=11, protein_id=emb|CAC81795.1|, note=truncated, db_xref=GOA:Q8RIW2, db_xref=HSSP:Q9RXX8, db_xref=InterPro:IPR002686	ISTRON ORF
Clostridium difficile strain C34 DNA for complex composite ribozyme CdISt1b element and tlpA, tlpB genes	gi|19912939|emb|AJ269487	CdISt1	68	2048	1981	846	1931	CDS product=transposase-like protein B, transl_table=11, protein_id=emb|CAC81796.1|, db_xref=InterPro:IPR001959, db_xref=InterPro:IPR010095	ISTRON ORF
Clostridium difficile strain C34 DNA for complex composite ribozyme CdISt1c element and tlpB gene	gi|19912942|emb|AJ269488	CdISt1	136	2034	1899	832	1917	CDS product=transposase-like protein B, transl_table=11, protein_id=emb|CAC81790.1|, db_xref=InterPro:IPR001959, db_xref=InterPro:IPR010095	ISTRON ORF
Clostridium difficile strain C34 DNA for complex composite ribozyme CdISt1d element and tlpB gene	gi|19912944|emb|AJ269489	CdISt1	71	1959	1889	757	1842	CDS product=transposase-like protein B, transl_table=11, protein_id=emb|CAC81791.1|, db_xref=InterPro:IPR001959, db_xref=InterPro:IPR010095	ISTRON ORF
Clostridium difficile strain C34 DNA for complex composite ribozyme CdISt1e element and tlpA, tlpB genes	gi|19912946|emb|AJ269490	CdISt1	200	2179	1980	835	942	CDS product=putative transposase-like protein A, transl_table=11, protein_id=emb|CAC81797.1|, note=truncated, db_xref=GOA:Q8RIW2, db_xref=HSSP:Q9RXX8, db_xref=InterPro:IPR002686	ISTRON ORF
Clostridium difficile strain C34 DNA for complex composite ribozyme CdISt1e element and tlpA, tlpB genes	gi|19912946|emb|AJ269490	CdISt1	200	2179	1980	977	2062	CDS product=transposase-like protein B, transl_table=11, protein_id=emb|CAC81798.1|, db_xref=InterPro:IPR001959, db_xref=InterPro:IPR010095	ISTRON ORF
Clostridium difficile strain C34 DNA for complex composite ribozyme CdISt1f element and tlpA, tlpB genes	gi|19912949|emb|AJ269491	CdISt1	84	2064	1981	720	827	CDS product=putative transposase-like protein A, transl_table=11, protein_id=emb|CAC81799.1|, note=truncated, db_xref=GOA:Q8RKG3, db_xref=HSSP:Q9RXX8, db_xref=InterPro:IPR002686	ISTRON ORF
Clostridium difficile strain C34 DNA for complex composite ribozyme CdISt1f element and tlpA, tlpB genes	gi|19912949|emb|AJ269491	CdISt1	84	2064	1981	862	1947	CDS product=transposase-like protein B, transl_table=11, protein_id=emb|CAC81800.1|, db_xref=InterPro:IPR001959, db_xref=InterPro:IPR010095	ISTRON ORF
Clostridium difficile strain C34 DNA for complex composite ribozyme CdISt1g element and tlpA, tlpB genes	gi|19912952|emb|AJ269492	CdISt1	21	2001	1981	657	764	CDS product=putative transposase-like protein A, transl_table=11, protein_id=emb|CAC81801.1|, note=truncated, db_xref=GOA:Q8RIW2, db_xref=HSSP:Q9RXX8, db_xref=InterPro:IPR002686	ISTRON ORF
Clostridium difficile strain C34 DNA for complex composite ribozyme CdISt1g element and tlpA, tlpB genes	gi|19912952|emb|AJ269492	CdISt1	21	2001	1981	799	1884	CDS product=transposase-like protein B, transl_table=11, protein_id=emb|CAC81802.1|, db_xref=InterPro:IPR001959, db_xref=InterPro:IPR010095	ISTRON ORF
Clostridium difficile strain C34 DNA for complex composite ribozyme CdISt1h element and tlpB gene	gi|19912955|emb|AJ269493	CdISt1	139	2027	1889	825	1910	CDS product=transposase-like protein B, transl_table=11, protein_id=emb|CAC81792.1|, db_xref=InterPro:IPR001959, db_xref=InterPro:IPR010095	ISTRON ORF
Clostridium difficile strain C34 DNA for complex composite ribozyme CdISt1i element and tlpB gene	gi|19912957|emb|AJ269494	CdISt1	169	2057	1889	855	1940	CDS product=transposase-like protein B, transl_table=11, protein_id=emb|CAC81793.1|, db_xref=InterPro:IPR001959, db_xref=InterPro:IPR010095	ISTRON ORF
Clostridium difficile strain C34 DNA for complex composite ribozyme CdISt1j element and tlpB gene	gi|19912959|emb|AJ269495	CdISt1	67	1955	1889	753	1838	CDS product=transposase-like protein B, transl_table=11, protein_id=emb|CAC81794.1|, db_xref=InterPro:IPR001959, db_xref=InterPro:IPR010095	ISTRON ORF
Clostridium difficile tcdA gene and integrated complex composite ribozyme CdISt1	gi|9843672|emb|AJ131844	CdISt1	494	2473	1980	1	498	PSEUDO product=toxin A, function=glucosyltransferase, transl_table=11, protein_id=emb|CAC03681.1|, evidence=experimental, db_xref=HSSP:P18177, db_xref=InterPro:IPR007577, db_xref=UniProtKB/TrEMBL:Q9FCX5	INTERRUPTED (SAME STRAND AS ISTRON)
Clostridium difficile tcdA gene and integrated complex composite ribozyme CdISt1	gi|9843672|emb|AJ131844	CdISt1	494	2473	1980	1129	1236	CDS product=putative transposase, transl_table=11, protein_id=emb|CAC03682.1| gene tlpA, db_xref=GOA:Q9FCX4, db_xref=HSSP:Q9RXX8, db_xref=InterPro:IPR002686	ISTRON ORF
Clostridium difficile tcdA gene and integrated complex composite ribozyme CdISt1	gi|9843672|emb|AJ131844	CdISt1	494	2473	1980	1601	2356	CDS product=putative transposase, transl_table=11, protein_id=emb|CAC03683.1|, note=tlpB, db_xref=InterPro:IPR001959, db_xref=InterPro:IPR010095	ISTRON ORF
Clostridium difficile tcdA gene and integrated complex composite ribozyme CdISt1	gi|9843672|emb|AJ131844	CdISt1	494	2473	1980	2477	>3636	PSEUDO product=toxin A, function=glucosyltransferase, transl_table=11, protein_id=emb|CAC03681.1|, evidence=experimental, db_xref=HSSP:P18177, db_xref=InterPro:IPR007577, db_xref=UniProtKB/TrEMBL:Q9FCX5	UNINTERRUPTED
Clostridium sporogenes ATCC 15579 C_sporogenes-2.0.1_Cont493, whole genome shotgun sequence	gi|183603922|ref|NZ_ABKW02000004	CsISt1	1131431	1133799	2369	1130154	1131338	CDS product=hypothetical protein, transl_table=11, protein_id=ref|ZP_02995806.1||gnl|WGS:NZ_ABKW|CLOSPO_02929, note=KEGG: bcl:ABC0251 4.0e-128 macrolide glycosyltransferase K00754~COG: COG1819 Glycosyl transferases, related to UDP-glucuronosyltransferase~Psort location: Cytoplasmic, score: 8.87, inference=protein motif:HMMPanther:IPR002213, inference=protein motif:HMMPfam:IPR002213, inference=pro…	UNINTERRUPTED
Clostridium sporogenes ATCC 15579 C_sporogenes-2.0.1_Cont493, whole genome shotgun sequence	gi|183603922|ref|NZ_ABKW02000004	CsISt1	1131431	1133799	2369	1132136	1133527	CDS product=hypothetical protein, transl_table=11, protein_id=ref|ZP_02995807.1||gnl|WGS:NZ_ABKW|CLOSPO_02930, note=KEGG: pfa:PF11_0395 2.8e-06 guanylyl cyclase K01769~COG: COG0675 Transposase and inactivated derivatives~Psort location: Cytoplasmic, score: 8.87, inference=protein motif:HMMPfam:IPR010095, inference=protein motif:HMMTigr:IPR010095, inference=similar to AA sequence:REFSEQ:YP_812526.1	ISTRON ORF
Clostridium sporogenes ATCC 15579 C_sporogenes-2.0.1_Cont493, whole genome shotgun sequence	gi|183603922|ref|NZ_ABKW02000004	CsISt1	1131431	1133799	2369	1133852	1134481	CDS product=hypothetical protein, transl_table=11, protein_id=ref|ZP_02995808.1||gnl|WGS:NZ_ABKW|CLOSPO_02931, note=COG: COG4767 Glycopeptide antibiotics resistance protein~Psort location: CytoplasmicMembrane, score: 9.99, inference=protein motif:HMMPfam:IPR006976, inference=similar to AA sequence:REFSEQ:YP_001254560.1	UNINTERRUPTED
Enterococcus faecium 1,231,410 cont1.116, whole genome shotgun sequence	gi|239926056|ref|NZ_ACBA01000116	EfISt1	8451	10590	2140
Enterococcus faecium E1636 Contig00217, whole genome shotgun sequence	gi|294616794|ref|NZ_ABRY01000198	EfISt1	503	2642	2140	7	246	CDS product=hypothetical protein, transl_table=11	UNINTERRUPTED
Enterococcus faecium E1636 Contig00217, whole genome shotgun sequence	gi|294616794|ref|NZ_ABRY01000198	EfISt1	503	2642	2140	313	540	CDS product=hypothetical protein, transl_table=11	INTERRUPTED (SAME STRAND AS ISTRON)
Enterococcus faecium E1636 Contig00217, whole genome shotgun sequence	gi|294616794|ref|NZ_ABRY01000198	EfISt1	503	2642	2140	1034	1435	CDS product=transposase, transl_table=11	ISTRON ORF
Enterococcus faecium E1636 Contig00217, whole genome shotgun sequence	gi|294616794|ref|NZ_ABRY01000198	EfISt1	503	2642	2140	1459	2577	CDS product=transposase, transl_table=11	ISTRON ORF
Enterococcus faecium E1636 Contig00217, whole genome shotgun sequence	gi|294616794|ref|NZ_ABRY01000198	EfISt1	503	2642	2140	2724	>2817	CDS product=hypothetical protein, transl_table=11	UNINTERRUPTED
Enterococcus faecium PC4.1 contig00028, whole genome shotgun sequence	gi|293379169|ref|NZ_ADMM01000064	EfISt1	37123	34984	2140	34130	32154	CDS product=LPXTG-motif cell wall anchor domain protein, transl_table=11, protein_id=ref|ZP_06625355.1||gnl|WGS:NZ_ADMM01|CUO_2165	UNINTERRUPTED
Enterococcus faecium PC4.1 contig00028, whole genome shotgun sequence	gi|293379169|ref|NZ_ADMM01000064	EfISt1	37123	34984	2140	34853	34182	CDS product=sortase family protein, transl_table=11, protein_id=ref|ZP_06625356.1||gnl|WGS:NZ_ADMM01|CUO_2166	UNINTERRUPTED
Enterococcus faecium PC4.1 contig00028, whole genome shotgun sequence	gi|293379169|ref|NZ_ADMM01000064	EfISt1	37123	34984	2140	36167	35049	CDS product=transposase, IS605 OrfB family protein, transl_table=11, protein_id=ref|ZP_06625357.1||gnl|WGS:NZ_ADMM01|CUO_2167	ISTRON ORF
Enterococcus faecium PC4.1 contig00028, whole genome shotgun sequence	gi|293379169|ref|NZ_ADMM01000064	EfISt1	37123	34984	2140	36592	36191	CDS product=tranposase-like protein, transl_table=11, protein_id=ref|ZP_06625358.1||gnl|WGS:NZ_ADMM01|CUO_2168	ISTRON ORF
Enterococcus faecium PC4.1 contig00028, whole genome shotgun sequence	gi|293379169|ref|NZ_ADMM01000064	EfISt1	37123	34984	2140	37057	36717	ncRNA ncRNA_class=autocatalytically_spliced_intron	ISTRON ORF
Enterococcus faecium PC4.1 contig00028, whole genome shotgun sequence	gi|293379169|ref|NZ_ADMM01000064	EfISt1	37123	34984	2140	37313	37086	CDS product=hypothetical protein, transl_table=11, protein_id=ref|ZP_06625359.1||gnl|WGS:NZ_ADMM01|CUO_2170	INTERRUPTED (SAME STRAND AS ISTRON)
Enterococcus faecium PC4.1 contig00028, whole genome shotgun sequence	gi|293379169|ref|NZ_ADMM01000064	EfISt1	37123	34984	2140	37619	37380	CDS product=hypothetical protein, transl_table=11, protein_id=ref|ZP_06625360.1||gnl|WGS:NZ_ADMM01|CUO_2171	UNINTERRUPTED
Enterococcus faecium PC4.1 contig00028, whole genome shotgun sequence	gi|293379169|ref|NZ_ADMM01000064	EfISt1	37123	34984	2140	38074	37733	CDS product=hypothetical protein, transl_table=11	UNINTERRUPTED
Fusobacterium nucleatum subsp. Animalis 11_3_2 cont1.13, whole genome shotgun sequence	gi|336418603|ref|NZ_ACUO01000013	FnISt1	35404	37216	1813	34967	34146	CDS product=cobalt chelatase, transl_table=11	UNINTERRUPTED
Fusobacterium nucleatum subsp. Animalis 11_3_2 cont1.13, whole genome shotgun sequence	gi|336418603|ref|NZ_ACUO01000013	FnISt1	35404	37216	1813	35133	35411	CDS product=hypothetical protein, transl_table=11	INTERRUPTED INFRAME (SAME STRAND AS ISTRON)
Fusobacterium nucleatum subsp. Animalis 11_3_2 cont1.13, whole genome shotgun sequence	gi|336418603|ref|NZ_ACUO01000013	FnISt1	35404	37216	1813	35986	37089	CDS product=ISCpe2, transposase OrfB, transl_table=11	ISTRON ORF
Fusobacterium nucleatum subsp. Animalis 11_3_2 cont1.13, whole genome shotgun sequence	gi|336418603|ref|NZ_ACUO01000013	FnISt1	35404	37216	1813	37175	37405	CDS product=hypothetical protein, transl_table=11	INTERRUPTED (SAME STRAND AS ISTRON)
Fusobacterium nucleatum subsp. Animalis 11_3_2 cont1.13, whole genome shotgun sequence	gi|336418603|ref|NZ_ACUO01000013	FnISt1	35404	37216	1813	37573	38211	CDS product=OmpA family protein, transl_table=11	UNINTERRUPTED
Fusobacterium nucleatum subsp. Animalis 11_3_2 cont1.3, whole genome shotgun sequence	gi|336417798|ref|NZ_ACUO01000003	FnISt1	99486	97669	1818	96818	96591	CDS product=FeoA domain protein, transl_table=11	UNINTERRUPTED
Fusobacterium nucleatum subsp. Animalis 11_3_2 cont1.3, whole genome shotgun sequence	gi|336417798|ref|NZ_ACUO01000003	FnISt1	99486	97669	1818	97599	96985	CDS product=tetratricopeptide repeat family protein, transl_table=11	UNINTERRUPTED
Fusobacterium nucleatum subsp. Animalis 11_3_2 cont1.3, whole genome shotgun sequence	gi|336417798|ref|NZ_ACUO01000003	FnISt1	99486	97669	1818	98899	97796	CDS product=ISCpe2, transposase OrfB, transl_table=11	ISTRON ORF
Fusobacterium nucleatum subsp. Animalis 11_3_2 cont1.3, whole genome shotgun sequence	gi|336417798|ref|NZ_ACUO01000003	FnISt1	99486	97669	1818	100795	99479	CDS product=tetratricopeptide repeat family protein, transl_table=11	INTERRUPTED INFRAME (SAME STRAND AS ISTRON)
Fusobacterium nucleatum subsp. Animalis 11_3_2 cont1.7, whole genome shotgun sequence	gi|336418030|ref|NZ_ACUO01000007	FnISt1	45665	43870	1796	41775	43490	CDS product=sigma-54 dependent transcriptional regulator, transl_table=11	UNINTERRUPTED
Fusobacterium nucleatum subsp. Animalis 11_3_2 cont1.7, whole genome shotgun sequence	gi|336418030|ref|NZ_ACUO01000007	FnISt1	45665	43870	1796	43863	43429	CDS product=RNA polymerase sigma-54 factor, transl_table=11	UNINTERRUPTED
Fusobacterium nucleatum subsp. Animalis 11_3_2 cont1.7, whole genome shotgun sequence	gi|336418030|ref|NZ_ACUO01000007	FnISt1	45665	43870	1796	45100	43997	CDS product=ISCpe2, transposase OrfB, transl_table=11	ISTRON ORF
Fusobacterium nucleatum subsp. Animalis 11_3_2 cont1.7, whole genome shotgun sequence	gi|336418030|ref|NZ_ACUO01000007	FnISt1	45665	43870	1796	46617	45658	CDS product=putative RNA polymerase sigma-54 factor, transl_table=11	INTERRUPTED INFRAME (SAME STRAND AS ISTRON)
Fusobacterium nucleatum subsp. Animalis 11_3_2 cont1.7, whole genome shotgun sequence	gi|336418030|ref|NZ_ACUO01000007	FnISt1	45665	43870	1796	46900	46649	CDS product=hypothetical protein, transl_table=11	UNINTERRUPTED
Fusobacterium nucleatum subsp. Animalis 11_3_2 cont1.8, whole genome shotgun sequence	gi|336418131|ref|NZ_ACUO01000008	FnISt1	59029	60811	1783	57408	58109	CDS product=inner membrane protein YbhL, transl_table=11	UNINTERRUPTED
Fusobacterium nucleatum subsp. Animalis 11_3_2 cont1.8, whole genome shotgun sequence	gi|336418131|ref|NZ_ACUO01000008	FnISt1	59029	60811	1783	58128	58910	CDS product=hypothetical protein, transl_table=11	UNINTERRUPTED
Fusobacterium nucleatum subsp. Animalis 11_3_2 cont1.8, whole genome shotgun sequence	gi|336418131|ref|NZ_ACUO01000008	FnISt1	59029	60811	1783	59598	60701	CDS product=ISCpe2, transposase OrfB, transl_table=11	ISTRON ORF
Fusobacterium nucleatum subsp. Animalis 11_3_2 cont1.8, whole genome shotgun sequence	gi|336418131|ref|NZ_ACUO01000008	FnISt1	59029	60811	1783	60863	61126	CDS product=toxin-antitoxin system, antitoxin component, PHD family, transl_table=11	UNINTERRUPTED
Fusobacterium nucleatum subsp. Animalis 11_3_2 cont1.8, whole genome shotgun sequence	gi|336418131|ref|NZ_ACUO01000008	FnISt1	59029	60811	1783	61547	67549	CDS product=fusobacterium outer membrane protein, transl_table=11	UNINTERRUPTED
Fusobacterium nucleatum subsp. Animalis 11_3_2 cont1.9, whole genome shotgun sequence	gi|336418402|ref|NZ_ACUO01000009	FnISt1	18652	20469	1818	17539	18030	CDS product=hypothetical protein, transl_table=11	UNINTERRUPTED
Fusobacterium nucleatum subsp. Animalis 11_3_2 cont1.9, whole genome shotgun sequence	gi|336418402|ref|NZ_ACUO01000009	FnISt1	18652	20469	1818	18054	18434	CDS product=hypothetical protein, transl_table=11	UNINTERRUPTED
Fusobacterium nucleatum subsp. Animalis 11_3_2 cont1.9, whole genome shotgun sequence	gi|336418402|ref|NZ_ACUO01000009	FnISt1	18652	20469	1818	18453	18659	CDS product=hypothetical protein, transl_table=11	INTERRUPTED INFRAME (SAME STRAND AS ISTRON)
Fusobacterium nucleatum subsp. Animalis 11_3_2 cont1.9, whole genome shotgun sequence	gi|336418402|ref|NZ_ACUO01000009	FnISt1	18652	20469	1818	19239	20342	CDS product=ISCpe2, transposase OrfB, transl_table=11	ISTRON ORF
Fusobacterium nucleatum subsp. Animalis 11_3_2 cont1.9, whole genome shotgun sequence	gi|336418402|ref|NZ_ACUO01000009	FnISt1	18652	20469	1818	20530	20925	CDS product=hypothetical protein, transl_table=11	UNINTERRUPTED
Fusobacterium nucleatum subsp. Animalis 11_3_2 cont1.9, whole genome shotgun sequence	gi|336418402|ref|NZ_ACUO01000009	FnISt1	18652	20469	1818	22984	21047	CDS product=fructose-1,6-bisphosphatase, transl_table=11	UNINTERRUPTED
Fusobacterium nucleatum subsp. polymorphum ATCC 10953 Ctg89, whole genome shotgun sequence	gi|110294837|gb|AARG01000011	FnISt1	188029	186231	1799
Fusobacterium nucleatum subsp. polymorphum ATCC 10953 Ctg91, whole genome shotgun sequence	gi|110294835|gb|AARG01000013	FnISt1	98685	100541	1857
Fusobacterium nucleatum subsp. polymorphum ATCC 10953 Ctg91, whole genome shotgun sequence	gi|110294835|gb|AARG01000013	FnISt1	353776	351892	1885
Fusobacterium nucleatum subsp. polymorphum ATCC 10953 Ctg92, whole genome shotgun sequence	gi|110294834|gb|AARG01000014	FnISt1	267704	269522	1819
Fusobacterium nucleatum subsp. polymorphum ATCC 10953 Ctg92, whole genome shotgun sequence	gi|110294834|gb|AARG01000014	FnISt1	322815	320979	1837
Fusobacterium nucleatum subsp. polymorphum F0401 cont1.17, whole genome shotgun sequence	gi|355370274|gb|ADDB01000017	FnISt1	13380	11614	1767	11673	10633	CDS product=tetratricopeptide repeat family protein, transl_table=11	INTERRUPTED (SAME STRAND AS ISTRON)
Fusobacterium nucleatum subsp. polymorphum F0401 cont1.17, whole genome shotgun sequence	gi|355370274|gb|ADDB01000017	FnISt1	13380	11614	1767	12827	11724	CDS product=ISCpe2, transposase OrfB, transl_table=11	ISTRON ORF
Fusobacterium nucleatum subsp. polymorphum F0401 cont1.3, whole genome shotgun sequence	gi|355371673|gb|ADDB01000003	FnISt1	8803	6928	1876	6069	3760	CDS product=copper-exporting ATPase, transl_table=11	UNINTERRUPTED
Fusobacterium nucleatum subsp. polymorphum F0401 cont1.3, whole genome shotgun sequence	gi|355371673|gb|ADDB01000003	FnISt1	8803	6928	1876	6298	6104	CDS product=hypothetical protein, transl_table=11	UNINTERRUPTED
Fusobacterium nucleatum subsp. polymorphum F0401 cont1.3, whole genome shotgun sequence	gi|355371673|gb|ADDB01000003	FnISt1	8803	6928	1876	7026	6445	CDS product=poly(A) polymerase, transl_table=11	INTERRUPTED (SAME STRAND AS ISTRON)
Fusobacterium nucleatum subsp. polymorphum F0401 cont1.3, whole genome shotgun sequence	gi|355371673|gb|ADDB01000003	FnISt1	8803	6928	1876	8182	7079	CDS product=ISCpe2, transposase OrfB, transl_table=11	ISTRON ORF
Fusobacterium nucleatum subsp. polymorphum F0401 cont1.3, whole genome shotgun sequence	gi|355371673|gb|ADDB01000003	FnISt1	8803	6928	1876	9671	8796	CDS product=poly(A) polymerase, transl_table=11	INTERRUPTED INFRAME (SAME STRAND AS ISTRON)
Fusobacterium nucleatum subsp. polymorphum F0401 cont1.3, whole genome shotgun sequence	gi|355371673|gb|ADDB01000003	FnISt1	8803	6928	1876	10231	9668	CDS product=hypothetical protein, transl_table=11	UNINTERRUPTED
Fusobacterium nucleatum subsp. polymorphum F0401 cont1.3, whole genome shotgun sequence	gi|355371673|gb|ADDB01000003	FnISt1	225716	223858	1859	223896	223015	CDS product=hypothetical protein, transl_table=11	INTERRUPTED (SAME STRAND AS ISTRON)
Fusobacterium nucleatum subsp. polymorphum F0401 cont1.3, whole genome shotgun sequence	gi|355371673|gb|ADDB01000003	FnISt1	225716	223858	1859	225111	224008	CDS product=ISCpe2, transposase OrfB, transl_table=11	ISTRON ORF
Fusobacterium nucleatum subsp. polymorphum F0401 cont1.3, whole genome shotgun sequence	gi|355371673|gb|ADDB01000003	FnISt1	225716	223858	1859	226437	225784	CDS product=transcription regulator, CRP family, transl_table=11	UNINTERRUPTED
Fusobacterium nucleatum subsp. polymorphum F0401 cont1.3, whole genome shotgun sequence	gi|355371673|gb|ADDB01000003	FnISt1	225716	223858	1859	226932	226447	CDS product=putative deoxycytidylate deaminase, transl_table=11	UNINTERRUPTED
Fusobacterium nucleatum subsp. polymorphum F0401 cont1.6, whole genome shotgun sequence	gi|355371014|gb|ADDB01000006	FnISt1	71769	73641	1873	70464	71687	CDS product=uracil permease, transl_table=11	UNINTERRUPTED
Fusobacterium nucleatum subsp. polymorphum F0401 cont1.6, whole genome shotgun sequence	gi|355371014|gb|ADDB01000006	FnISt1	71769	73641	1873	72388	73491	CDS product=ISCpe2, transposase OrfB, transl_table=11	ISTRON ORF
Fusobacterium nucleatum subsp. polymorphum F0401 cont1.6, whole genome shotgun sequence	gi|355371014|gb|ADDB01000006	FnISt1	71769	73641	1873	73543	74049	CDS product=S-ribosylhomocysteinase LuxS, transl_table=11	INTERRUPTED (SAME STRAND AS ISTRON)
Fusobacterium nucleatum subsp. polymorphum F0401 cont1.6, whole genome shotgun sequence	gi|355371014|gb|ADDB01000006	FnISt1	71769	73641	1873	74250	76052	CDS product=oligoendopeptidase F, transl_table=11	UNINTERRUPTED
Fusobacterium nucleatum subsp. Animalis 11_3_2 cont1.31, whole genome shotgun sequence	gi|336419632|ref|NZ_ACUO01000031	FnISt2	46636	44658	1979	43979	43194	CDS product=Two-component response regulator YesN, transl_table=11	UNINTERRUPTED
Fusobacterium nucleatum subsp. Animalis 11_3_2 cont1.31, whole genome shotgun sequence	gi|336419632|ref|NZ_ACUO01000031	FnISt2	46636	44658	1979	44522	44010	CDS product=methionine-R-sulfoxide reductase, transl_table=11	UNINTERRUPTED
Fusobacterium nucleatum subsp. Animalis 11_3_2 cont1.31, whole genome shotgun sequence	gi|336419632|ref|NZ_ACUO01000031	FnISt2	46636	44658	1979	46001	44754	CDS product=transposase, OrfB family, transl_table=11	ISTRON ORF
Fusobacterium nucleatum subsp. Animalis 11_3_2 cont1.31, whole genome shotgun sequence	gi|336419632|ref|NZ_ACUO01000031	FnISt2	46636	44658	1979	46868	46629	CDS product=methionine-S-sulfoxide reductase/methionine-R-sulfoxide reductase, transl_table=11	INTERRUPTED INFRAME (SAME STRAND AS ISTRON)
Fusobacterium nucleatum subsp. Animalis 11_3_2 cont1.31, whole genome shotgun sequence	gi|336419632|ref|NZ_ACUO01000031	FnISt2	46636	44658	1979	47580	46927	CDS product=thiol:disulfide interchange protein TlpA, transl_table=11	UNINTERRUPTED
Fusobacterium nucleatum subsp. Animalis 7_1 cont1.30, whole genome shotgun sequence	gi|224461619|gb|ACDF01000030	FnISt2	3935	1973	1963
Fusobacterium nucleatum subsp. Animalis D11 cont1.6, whole genome shotgun sequence	gi|223713948|gb|ACDS01000006	FnISt2	2087	156	1932
Fusobacterium nucleatum subsp. polymorphum ATCC 10953 Ctg91, whole genome shotgun sequence	gi|110294835|gb|AARG01000013	FnISt2	50057	48059	1999
Fusobacterium nucleatum subsp. polymorphum ATCC 10953 Ctg91, whole genome shotgun sequence	gi|110294835|gb|AARG01000013	FnISt2	345443	343510	1934
Fusobacterium nucleatum subsp. polymorphum ATCC 10953 Ctg92, whole genome shotgun sequence	gi|110294834|gb|AARG01000014	FnISt2	67869	65866	2004
Fusobacterium nucleatum subsp. polymorphum F0401 cont1.12, whole genome shotgun sequence	gi|355370540|gb|ADDB01000012	FnISt2	169402	171446	2045	168699	169409	CDS product=transcriptional regulator, DeoR family, transl_table=11	INTERRUPTED INFRAME (SAME STRAND AS ISTRON)
Fusobacterium nucleatum subsp. polymorphum F0401 cont1.12, whole genome shotgun sequence	gi|355370540|gb|ADDB01000012	FnISt2	169402	171446	2045	170080	171327	CDS product=transposase, OrfB family, transl_table=11	ISTRON ORF
Fusobacterium nucleatum subsp. polymorphum F0401 cont1.12, whole genome shotgun sequence	gi|355370540|gb|ADDB01000012	FnISt2	169402	171446	2045	173045	171618	CDS product=Na+/H+ antiporter NhaC, transl_table=11	UNINTERRUPTED
Fusobacterium nucleatum subsp. polymorphum F0401 cont1.16, whole genome shotgun sequence	gi|355370288|gb|ADDB01000016	FnISt2	34562	32572	1991	32628	31597	CDS product=ATPase, transl_table=11	INTERRUPTED (SAME STRAND AS ISTRON)
Fusobacterium nucleatum subsp. polymorphum F0401 cont1.16, whole genome shotgun sequence	gi|355370288|gb|ADDB01000016	FnISt2	34562	32572	1991	33937	32690	CDS product=transposase, OrfB family, transl_table=11	ISTRON ORF
Fusobacterium nucleatum subsp. polymorphum F0401 cont1.16, whole genome shotgun sequence	gi|355370288|gb|ADDB01000016	FnISt2	34562	32572	1991	34881	34555	CDS product=ATPase, transl_table=11	INTERRUPTED INFRAME (SAME STRAND AS ISTRON)
Fusobacterium nucleatum subsp. polymorphum F0401 cont1.16, whole genome shotgun sequence	gi|355370288|gb|ADDB01000016	FnISt2	34562	32572	1991	35799	35011	CDS product=putative serine/Threonine protein kinase, transl_table=11	UNINTERRUPTED
Fusobacterium nucleatum subsp. polymorphum F0401 cont1.3, whole genome shotgun sequence	gi|355371673|gb|ADDB01000003	FnISt2	31204	29215	1990	29227	28067	CDS product=COME operon protein 3, transl_table=11	INTERRUPTED (SAME STRAND AS ISTRON)
Fusobacterium nucleatum subsp. polymorphum F0401 cont1.3, whole genome shotgun sequence	gi|355371673|gb|ADDB01000003	FnISt2	31204	29215	1990	30577	29333	CDS product=transposase, OrfB family, transl_table=11	ISTRON ORF
Fusobacterium nucleatum subsp. polymorphum F0401 cont1.3, whole genome shotgun sequence	gi|355371673|gb|ADDB01000003	FnISt2	31204	29215	1990	32775	31438	CDS product=melibiose carrier protein, transl_table=11	UNINTERRUPTED
Fusobacterium nucleatum subsp. polymorphum F0401 cont1.3, whole genome shotgun sequence	gi|355371673|gb|ADDB01000003	FnISt2	237947	235917	2031	235714	233735	CDS product=2,3-cyclic nucleotide 3-phosphodiesterase, transl_table=11	UNINTERRUPTED
Fusobacterium nucleatum subsp. polymorphum F0401 cont1.3, whole genome shotgun sequence	gi|355371673|gb|ADDB01000003	FnISt2	237947	235917	2031	237282	236035	CDS product=transposase, OrfB family, transl_table=11	ISTRON ORF
Fusobacterium nucleatum subsp. polymorphum F0401 cont1.3, whole genome shotgun sequence	gi|355371673|gb|ADDB01000003	FnISt2	237947	235917	2031	237736	237551	CDS product=hypothetical protein, transl_table=11	ISTRON ORF
Fusobacterium nucleatum subsp. polymorphum F0401 cont1.3, whole genome shotgun sequence	gi|355371673|gb|ADDB01000003	FnISt2	237947	235917	2031	239459	238182	CDS product=adenylosuccinate synthase, transl_table=11	UNINTERRUPTED
Fusobacterium nucleatum subsp. polymorphum F0401 cont1.3, whole genome shotgun sequence	gi|355371673|gb|ADDB01000003	FnISt2	279446	277460	1987	277023	276220	CDS product=putative lipoprotein, transl_table=11	UNINTERRUPTED
Fusobacterium nucleatum subsp. polymorphum F0401 cont1.3, whole genome shotgun sequence	gi|355371673|gb|ADDB01000003	FnISt2	279446	277460	1987	277309	277091	CDS product=ribosomal protein S18, transl_table=11	UNINTERRUPTED
Fusobacterium nucleatum subsp. polymorphum F0401 cont1.3, whole genome shotgun sequence	gi|355371673|gb|ADDB01000003	FnISt2	279446	277460	1987	278786	277539	CDS product=transposase, OrfB family, transl_table=11	ISTRON ORF
Fusobacterium nucleatum subsp. polymorphum F0401 cont1.3, whole genome shotgun sequence	gi|355371673|gb|ADDB01000003	FnISt2	279446	277460	1987	279654	279439	CDS product=ribosomal protein S6, transl_table=11	INTERRUPTED INFRAME (SAME STRAND AS ISTRON)
Fusobacterium nucleatum subsp. polymorphum F0401 cont1.3, whole genome shotgun sequence	gi|355371673|gb|ADDB01000003	FnISt2	279446	277460	1987	281423	279720	CDS product=proline--tRNA ligase, transl_table=11	UNINTERRUPTED
Fusobacterium nucleatum subsp. polymorphum F0401 cont1.3, whole genome shotgun sequence	gi|355371673|gb|ADDB01000003	FnISt2	419538	421541	2004	418773	419294	CDS product=cob(I)yrinic acid a,c-diamide adenosyltransferase, transl_table=11	UNINTERRUPTED
Fusobacterium nucleatum subsp. polymorphum F0401 cont1.3, whole genome shotgun sequence	gi|355371673|gb|ADDB01000003	FnISt2	419538	421541	2004	419303	419545	CDS product=mutator MutT protein, transl_table=11	INTERRUPTED INFRAME (SAME STRAND AS ISTRON)
Fusobacterium nucleatum subsp. polymorphum F0401 cont1.3, whole genome shotgun sequence	gi|355371673|gb|ADDB01000003	FnISt2	419538	421541	2004	419748	419933	CDS product=hypothetical protein, transl_table=11	ISTRON ORF
Fusobacterium nucleatum subsp. polymorphum F0401 cont1.3, whole genome shotgun sequence	gi|355371673|gb|ADDB01000003	FnISt2	419538	421541	2004	420201	421445	CDS product=transposase, OrfB family, transl_table=11	ISTRON ORF
Fusobacterium nucleatum subsp. polymorphum F0401 cont1.3, whole genome shotgun sequence	gi|355371673|gb|ADDB01000003	FnISt2	419538	421541	2004	421542	422060	CDS product=mutator MutT protein, transl_table=11	UNINTERRUPTED
Fusobacterium nucleatum subsp. polymorphum F0401 cont1.3, whole genome shotgun sequence	gi|355371673|gb|ADDB01000003	FnISt2	419538	421541	2004	422505	422113	CDS product=hypothetical protein, transl_table=11	UNINTERRUPTED
Leptotrichia buccalis DSM 1135, complete genome	gi|257048753|gb|CP001685	LbISt1	585462	587221	1760	584251	585285	CDS product=Dihydrolipoyllysine-residue succinyltransferase EC_number 2.3.1.61, transl_table=11, protein_id=gb|ACV38454.1||gnl|jgi|Lebu_0543, note=PFAM: catalytic domain of components of various dehydrogenase complexes; E3 binding domain protein~KEGG: spx:SPG_1063 pyruvate dehydrogenase complex E2 component, dihydrolipoamide acyltransferase, putative, inference=protein motif:PRIAM:2.3.1.61, db_xr…	UNINTERRUPTED
Leptotrichia buccalis DSM 1135, complete genome	gi|257048753|gb|CP001685	LbISt1	585462	587221	1760	587222	588913	CDS product=dihydrolipoamide dehydrogenase, transl_table=11, protein_id=gb|ACV38455.1||gnl|jgi|Lebu_0545, note=TIGRFAM: dihydrolipoamide dehydrogenase~PFAM: pyridine nucleotide-disulphide oxidoreductase dimerisation region; FAD-dependent pyridine nucleotide- disulphide oxidoreductase; glucose-inhibited division protein A; HI0933 family protein; biotin/lipoyl attachment domain-containing protein~K…	UNINTERRUPTED
Lysinibacillus sphaericus C3-41, complete genome	gi|168990106|gb|CP000817	LsISt1	2824719	2822282	2438	2820474	2821925	CDS product=Prolyl-tRNA synthetase EC_number 6.1.1.15, transl_table=11	UNINTERRUPTED
Lysinibacillus sphaericus C3-41, complete genome	gi|168990106|gb|CP000817	LsISt1	2824719	2822282	2438	2823626	2822457	CDS product=Hypothetical 45.4 kDa protein prot_desc Hypothetical 45.4 kDa protein in snaA-snaB intergenic region, transl_table=11	ISTRON ORF
Lysinibacillus sphaericus C3-41, complete genome	gi|168990106|gb|CP000817	LsISt1	2824719	2822282	2438	2824248	2823619	CDS product=conserved hypothetical protein, transl_table=11	ISTRON ORF
Lysinibacillus sphaericus C3-41, complete genome	gi|168990106|gb|CP000817	LsISt1	2824719	2822282	2438	2825058	2824660	CDS product=hydrolase, haloacid dehalogenase-like family, transl_table=11	INTERRUPTED (SAME STRAND AS ISTRON)
Lysinibacillus sphaericus C3-41, complete genome	gi|168990106|gb|CP000817	LsISt1	2824719	2822282	2438	2825596	2825063	CDS product=MutT/nudix family protein EC_number 3.6.1.-, transl_table=11	UNINTERRUPTED
Megamonas funiformis YIT 11815 cont1.97, whole genome shotgun sequence	gi|374561374|gb|ADMB01000097	MfISt1	33061	34899	1839	31572	32411	CDS product=formamidopyrimidine-DNA glycosylase, transl_table=11	UNINTERRUPTED
Megamonas funiformis YIT 11815 cont1.97, whole genome shotgun sequence	gi|374561374|gb|ADMB01000097	MfISt1	33061	34899	1839	32444	33037	CDS product=dephospho-CoA kinase, transl_table=11	UNINTERRUPTED
Megamonas funiformis YIT 11815 cont1.97, whole genome shotgun sequence	gi|374561374|gb|ADMB01000097	MfISt1	33061	34899	1839	33685	34794	CDS product=IS605 OrfB family transposase, transl_table=11	ISTRON ORF
Megamonas funiformis YIT 11815 cont1.97, whole genome shotgun sequence	gi|374561374|gb|ADMB01000097	MfISt1	33061	34899	1839	34973	35503	CDS product=hypothetical protein, transl_table=11	UNINTERRUPTED
Megamonas funiformis YIT 11815 cont1.97, whole genome shotgun sequence	gi|374561374|gb|ADMB01000097	MfISt1	33061	34899	1839	35822	36733	CDS product=DNA adenine methylase, transl_table=11	UNINTERRUPTED
Megasphaera sp. UPII 135-E contig00003, whole genome shotgun sequence	gi|342218459|ref|NZ_AFUG01000035	MsISt1-UPII 135-E	4685	2884	1802	2162	1647	CDS product=3H domain protein, transl_table=11, protein_id=ref|ZP_08711132.1||gnl|WGS:NZ_AFUG01|HMPREF1040_0300	UNINTERRUPTED
Megasphaera sp. UPII 135-E contig00003, whole genome shotgun sequence	gi|342218459|ref|NZ_AFUG01000035	MsISt1-UPII 135-E	4685	2884	1802	2838	2407	CDS product=hypothetical protein, transl_table=11	UNINTERRUPTED
Megasphaera sp. UPII 135-E contig00003, whole genome shotgun sequence	gi|342218459|ref|NZ_AFUG01000035	MsISt1-UPII 135-E	4685	2884	1802	4113	3019	CDS product=transposase, IS605 OrfB family, transl_table=11, protein_id=ref|ZP_08711125.1||gnl|WGS:NZ_AFUG01|HMPREF1040_0302	ISTRON ORF
Megasphaera sp. UPII 135-E contig00003, whole genome shotgun sequence	gi|342218459|ref|NZ_AFUG01000035	MsISt1-UPII 135-E	4685	2884	1802	4624	4312	ncRNA ncRNA_class=autocatalytically_spliced_intron	ISTRON ORF
Megasphaera sp. UPII 135-E contig00003, whole genome shotgun sequence	gi|342218459|ref|NZ_AFUG01000035	MsISt1-UPII 135-E	4685	2884	1802	6191	4938	CDS product=putative diaminopimelate decarboxylase, transl_table=11, protein_id=ref|ZP_08711163.1||gnl|WGS:NZ_AFUG01|HMPREF1040_0304	UNINTERRUPTED
Selenomonas ruminantium subsp. lactilytica TAM6421 DNA, complete genome	gi|381364880|dbj|AP012292	SrISt1	302058	299476	2583	297873	298961	CDS product=putative molybdopterin-guanine dinucleotide biosynthesis protein MobAB, transl_table=11	UNINTERRUPTED
Selenomonas ruminantium subsp. lactilytica TAM6421 DNA, complete genome	gi|381364880|dbj|AP012292	SrISt1	302058	299476	2583	299315	298998	CDS product=hypothetical protein, transl_table=11	UNINTERRUPTED
Selenomonas ruminantium subsp. lactilytica TAM6421 DNA, complete genome	gi|381364880|dbj|AP012292	SrISt1	302058	299476	2583	300872	299679	CDS product=putative transposase OrfB, transl_table=11	ISTRON ORF
Selenomonas ruminantium subsp. lactilytica TAM6421 DNA, complete genome	gi|381364880|dbj|AP012292	SrISt1	302058	299476	2583	301467	300835	CDS product=putative transposase OrfA, transl_table=11	ISTRON ORF
Selenomonas ruminantium subsp. lactilytica TAM6421 DNA, complete genome	gi|381364880|dbj|AP012292	SrISt1	302058	299476	2583	302166	302014	CDS product=hypothetical protein, transl_table=11	INTERRUPTED (SAME STRAND AS ISTRON)
Selenomonas ruminantium subsp. lactilytica TAM6421 DNA, complete genome	gi|381364880|dbj|AP012292	SrISt1	302058	299476	2583	302380	302168	CDS product=hypothetical protein, transl_table=11	UNINTERRUPTED
Selenomonas ruminantium subsp. lactilytica TAM6421 DNA, complete genome	gi|381364880|dbj|AP012292	SrISt1	302058	299476	2583	302630	302415	CDS product=hypothetical protein, transl_table=11	UNINTERRUPTED
Selenomonas ruminantium subsp. lactilytica TAM6421 DNA, complete genome	gi|381364880|dbj|AP012292	SrISt1	302058	299476	2583	302875	302991	CDS product=hypothetical protein, transl_table=11	UNINTERRUPTED
Selenomonas ruminantium subsp. lactilytica TAM6421 DNA, complete genome	gi|381364880|dbj|AP012292	SrISt1	2385089	2387669	2581	2384333	2383419	CDS product=putative transposase OrfB, transl_table=11	UNINTERRUPTED
Selenomonas ruminantium subsp. lactilytica TAM6421 DNA, complete genome	gi|381364880|dbj|AP012292	SrISt1	2385089	2387669	2581	2385001	2384330	CDS product=putative transposase OrfA, transl_table=11	UNINTERRUPTED
Selenomonas ruminantium subsp. lactilytica TAM6421 DNA, complete genome	gi|381364880|dbj|AP012292	SrISt1	2385089	2387669	2581	2385678	2386310	CDS product=putative transposase OrfA, transl_table=11	ISTRON ORF
Selenomonas ruminantium subsp. lactilytica TAM6421 DNA, complete genome	gi|381364880|dbj|AP012292	SrISt1	2385089	2387669	2581	2386273	2387466	CDS product=putative transposase OrfB, transl_table=11	ISTRON ORF
Selenomonas ruminantium subsp. lactilytica TAM6421 DNA, complete genome	gi|381364880|dbj|AP012292	SrISt1	2385089	2387669	2581	2388054	2388203	CDS product=hypothetical protein, transl_table=11	UNINTERRUPTED
Selenomonas ruminantium subsp. lactilytica TAM6421 DNA, complete genome	gi|381364880|dbj|AP012292	SrISt1	2385089	2387669	2581	2388907	2388413	CDS product=putative regulatory protein RecX, transl_table=11	UNINTERRUPTED
Selenomonas ruminantium subsp. lactilytica TAM6421 DNA, complete genome	gi|381364880|dbj|AP012292	SrISt1	2628010	2625428	2583	2624548	2622773	CDS product=putative flagellin, transl_table=11	UNINTERRUPTED
Selenomonas ruminantium subsp. lactilytica TAM6421 DNA, complete genome	gi|381364880|dbj|AP012292	SrISt1	2628010	2625428	2583	2624723	2625199	CDS product=putative molybdenum cofactor biosynthesis protein C, transl_table=11	UNINTERRUPTED
Selenomonas ruminantium subsp. lactilytica TAM6421 DNA, complete genome	gi|381364880|dbj|AP012292	SrISt1	2628010	2625428	2583	2626824	2625631	CDS product=putative transposase OrfB, transl_table=11	ISTRON ORF
Selenomonas ruminantium subsp. lactilytica TAM6421 DNA, complete genome	gi|381364880|dbj|AP012292	SrISt1	2628010	2625428	2583	2627419	2626787	CDS product=putative transposase OrfA, transl_table=11	ISTRON ORF
Selenomonas ruminantium subsp. lactilytica TAM6421 DNA, complete genome	gi|381364880|dbj|AP012292	SrISt1	2628010	2625428	2583	2628314	2628003	CDS product=hypothetical protein, transl_table=11	INTERRUPTED INFRAME (SAME STRAND AS ISTRON)
Selenomonas ruminantium subsp. lactilytica TAM6421 DNA, complete genome	gi|381364880|dbj|AP012292	SrISt1	2628010	2625428	2583	2629366	2628788	CDS product=hypothetical protein, transl_table=11	UNINTERRUPTED
Selenomonas ruminantium subsp. lactilytica TAM6421 plasmid pSRC1 DNA, complete genome	gi|381367986|dbj|AP012299	SrISt1	148318	150900	2583	147028	147708	CDS product=putative response regulator, transl_table=11	UNINTERRUPTED
Selenomonas ruminantium subsp. lactilytica TAM6421 plasmid pSRC1 DNA, complete genome	gi|381367986|dbj|AP012299	SrISt1	148318	150900	2583	147705	148325	CDS product=hypothetical protein, transl_table=11	INTERRUPTED INFRAME (SAME STRAND AS ISTRON)
Selenomonas ruminantium subsp. lactilytica TAM6421 plasmid pSRC1 DNA, complete genome	gi|381367986|dbj|AP012299	SrISt1	148318	150900	2583	148909	149541	CDS product=putative transposase OrfA, transl_table=11	ISTRON ORF
Selenomonas ruminantium subsp. lactilytica TAM6421 plasmid pSRC1 DNA, complete genome	gi|381367986|dbj|AP012299	SrISt1	148318	150900	2583	149504	150697	CDS product=putative transposase OrfB, transl_table=11	ISTRON ORF
Selenomonas ruminantium subsp. lactilytica TAM6421 plasmid pSRC1 DNA, complete genome	gi|381367986|dbj|AP012299	SrISt1	148318	150900	2583	150916	151890	CDS product=putative sensor histidine kinase, transl_table=11	UNINTERRUPTED
